# Supplementary material for: Metabolic and population profiles of active subseafloor autotrophs in young oceanic crust at deep-sea hydrothermal vents
Source: Appl Environ Microbiol. 2025 Oct 16;91(11):e01868-25. doi: 10.1128/aem.01868-25 (PMC12628806; doi:10.1128/aem.01868-25)
Supplement: Supplemental tables — Tables S1 to S14. [file aem.01868-25-s0003.xlsx]

## Sheet: Suppl. 1 Chemistry_summary
Table S1. Measurements of chemical species and microbial counts for diffuse vent sites Anemone, Marker 33, and Marker 113 from 2013 and 2014 as reported in Fortunato et al. 2018 (10), as well as the near-by high temperature end-member chemistry. H2 and CH4 for Marker 33 and 113 end-members were estimated using methods described in Stewart et al., 2019 (28). Percent seawater was extrapolated using…
​	Seawater​	Anemone subseafloor source​	Anemone diffuse vent​	Anemone diffuse vent​	Marker 33 subseafloor estimated source​	Marker 33 diffuse vent​	Marker 33 diffuse vent​	Marker 113 subseafloor estimated source​	Marker 113 diffuse vent​	Marker 113 diffuse vent​
Year​	2015​	​	2013​	2014​	​	2013​	2014​	​	2013​	2014​
Depth (m)​	1520​	1542.8​	1542​	1539​	​	1516​	1514​	​	1520​	1518​
Temperature (°C)​	2​	232.4​	28.2​	20.3​	340​	27.3​	18.5​	340​	24.5​	24.3​
pH​	7.8​	4.3​	5.5​	5.1​	4​	5.5​	5.6​	3.3​	6.2​	5.8​
NO3- (µmol/kg)​	39​	0​	35.5​	35.2​	0​	18.3​	28.2​	0​	7.2​	8.1​
H2 (µmol/kg)​	0.002​	360​	13.9​	27.7​	300​	1.5​	1.5​	950​	1.4​	1​
H2S (µmol/kg)​	0​	7400​	1036​	964.7​	n.d.​	545​	262​	n.d.​	729​	556​
CH4 (µmol/kg)​	0.002​	205​	14.8​	31.7​	70​	19​	6.4​	56​	16.9​	38​
Mg (mmol/kg)​	52.4​	0​	46.5​	45.6​	0​	45.9​	48.1​	0​	50.2​	48.8​
O2 (µmol/L)​	31​	0​	14.4​	17.6​	0​	14.7​	23.3​	0​	7​	9.9​
Cl- (µmol/L)​	541​	315​	513​	518​	390​	520​	526​	100​	521​	518​
Percent Seawater​	100​	3.3​	88.9​	87​	0​	87.7​	91.9​	0​	96​	96.4​
Microbial cells mL-1​	2.4 × 104​	​	4.1 × 105​	1.7 × 105​	​	4.2 × 105​	3.9 × 105​	​	4.6 × 105​	6.8 × 105​

## Sheet: Suppl 2. Chemistry
Table S2. Major and minor ions, temperatures, sample latitudes and longitudes, pH, and gas chemistry of the vents sampled in this study (highlighted in orange), as well as additional samples taken for general geochemical measurements.
Orange = Exact water sample used for RNA-SIP experiment
SampleID-Cruise	SampleID-Lab	Date	Time	Vent Name	Field	Segment	Vent Type	Substrate	Sampler Type	Depth, m	Longitude	Latitude	Vehicle Heading	Note1	Note2						Temp	Tmax	Tavg	T2	Effective heat capacity	Heat content	pH (NBS)	H2S	Cl	Cl method		Mg		H2	CH4	CO2		NO3	O2	pH	sensor info
	units	UTC	UTC																		°C	°C	°C	°C	J/g-°C	J/g		mmol/kg	mmol/kg			mmol/kg		µmol/kg	µmol/kg	mmol/kg		µmol/kg	µmol/kg	SW scale
	method																				any		HFS	HFS			ship	ship		IC/titration		IC/titration		GC	GC	GC		Nutrient Lab	in-situ	in-situ
	precision																										0.01	0.04		1%/.1%		2%/.2%		0.05	0.05				this O2 data incomplete. See sensor data summary.
	background value			SW					Background													2.2	2.2			0	8	0.001	541			52.7		0.001	0.002	2.3		39
J726-HFS-23	J2-726B21	2013-09-06	10:36:00	Anemone	ASHES	Axial	diffuse	sulfide-flat	bag	1542.4	-130.014	45.9332	218									30.9	29.2		4.15	115.578		1.07116	515.04	Titration		46.79		3.62865	10.6254
J726-HFS-24	J2-726B23	2013-09-06	10:41:00	Anemone	ASHES	Axial	diffuse	sulfide-flat	bag	1542.4	-130.014	45.9332	218									35.9	34.3		4.15	136.535	5.51839	0.21809	507.16	Titration		45.77		8.35133	15.6048	9.6		34.45	14.37	5.6	anemone (bad temperature match)
J726-HFS-22	J2-726BF20	2013-09-06	10:31:00	Anemone	ASHES	Axial	diffuse	sulfide-flat	bag-filtered	1542.4	-130.014	45.9332	218									29.1	28.2		4.15	109.768	5.53379	1.03581	513.43	Titration		46.53		10.455	14.787	9.4		35.47
J726-HFS-21	J2-726LVB1	2013-09-06	10:08:00	Anemone	ASHES	Axial	diffuse	sulfide-flat	LVB-4L	1542.4	-130.014	45.9332	218									30.6	28.5		4.15	113.503		1.123	513.28	Titration		46.06		13.855	16.6937	10
J726-HFS-21	J2-726LVB1	2013-09-06	10:08:00	Anemone	ASHES	Axial	diffuse	sulfide-flat	LVB-4L	1542.4	-130.014	45.9332	218	For RNA-SIP								30.6	28.2		4.15	112.88		1036	513.28	Titration		46.5		13.9	14.8	10		35.5
R1664-1-IGT4	R1664-1-IGT4	2013-09-27	20:05:00	Anemone	ASHES	Axial	diffuse	sulfide-flat	IGT	1542.1	-130.014	45.9332	201	IGT4 at high temp Anemone, Tmax 213							220	212.7	207.7		4.16	865.28	4.54	5.68217	380.834	I.C.		12.0501		272.48	156.274	55.1
R1664-3-IGT3	R1664-3-IGT3	2013-09-27	22:09:00	Anemone	ASHES	Axial	diffuse	sulfide-flat	IGT	1542.8	-130.014	45.9332		IGT3 at high temp Anemone, Tmax 234							220	232.4	227.8		4.2	957.18	4.28	7.14489	340.518	I.C.		1.76212		351.21	200.081	67.4		0.2
R1664-2-LVWS	R1664-LVWS	2013-09-27	21:00:00	Anemone	ASHES	Axial	diffuse	sulfide-flat	LVWS-barrel	1542.4	-130.014	45.9332		LVWS at Anemone														nd	416.676	I.C.		37.0245
J789-HFS-01	J2-789b6	2014-08-15	04:24:00	Anemone	ASHES	Axial	diffuse	sulfide-flat	bag	1539	-130.014	45.9332	174	In a large patch of anemones and limpets with diffuse flow on flat sulfide	Hot fluid sample - unfiltered bag #6. Start 04:24. Stop 04:27. Tmax=22.9C; Tavg=21.6C; T2=10.0C; Vol=600mL. Retaken 08:32: Tmax=37.6C; Tavg=35.8C; Total Vol. = 600mL.							37.6	35.8		4.15	143.175	5.114	0.92918	510.95	Titration		45.53		17.384	26.513	11.4983		33.8013
J789-HFS-02	J2-789b7	2014-08-15	04:31:00	Anemone	ASHES	Axial	diffuse	sulfide-flat	bag	1539	-130.014	45.9332	174	In a large patch of anemones and limpets with diffuse flow on flat sulfide	Hot fluid sample - unfiltered bag #7. Start 04:31 Stop 04:35. Tmax=25.9C Tavg=20.3C. Vol=639mL. T2=10C. Retaken 08:31: Tmax=37C; Tavg=35C; Total Vol. = 600mL.							25.9	20.3		4.15	86.735	5.114	0.964677	518.272	I.C.		45.57		27.73	31.659			35.2051
J789-HFS-02	J2-789b7	2014-08-15	04:31:00	Anemone	ASHES	Axial	diffuse	sulfide-flat	bag	1539	-130.014	45.9332	174	For RNA-SIP. In a large patch of anemones and limpets with diffuse flow on flat sulfide	Hot fluid sample - unfiltered bag #7. Start 04:31 Stop 04:35. Tmax=25.9C Tavg=20.3C. Vol=639mL. T2=10C. Retaken 08:31: Tmax=37C; Tavg=35C; Total Vol. = 600mL.							25.9	20.3		4.15	86.735	5.114	0.964677	518.272	I.C.		45.57		27.73	31.659			35.2051
J789-HFS-08	J2-789b8	2014-08-15	08:29:00	Anemone	ASHES	Axial	diffuse	sulfide-flat	bag	1539	-130.014	45.9332	8	On the mound with the marker in healthy tubeworms.	Microcosm-Hot fluid sample - bag 8. Previously (07:04) 128mL at 35C. At 08:29 added an additional 475mL; Tmax=36.4C Tavg=35C Total Vol. = 600mL.							36.4	35		4.15	139.025			514.13	Titration		46.09
J789-GTHFS-12	J2-789-GT12-6	2014-08-15	09:25:00	Anemone	ASHES	Axial	diffuse	sulfide-flat	gastight	1539	-130.014	45.9332	250	On the mound with the marker in healthy tubeworms.	Gastight on HFS - Port #6; T=34.3C.							34.3	34.3		4.15	133.215		0.2	508.61	Titration		50.95		31.2	29.2	9.47
J789-IGT-13	J2-789igt2	2014-08-15	09:49:00	Anemone	ASHES	Axial	diffuse	sulfide-flat	IGT	1539	-130.014	45.9332	247	similar to above	Isobaric gastight #2. Start 09:49 Stop 09:52;.Tmax=56C.							56			4.15	223.27	4.733	1.23996	497.51	Titration		42.12		71.2	40.4	14.4198
J789-IGT-14	J2-789igt3	2014-08-15	10:05:00	Anemone	ASHES	Axial	diffuse	sulfide-flat	IGT	1539	-130.014	45.9332	247	similar to above	Isobaric gastight #3. Start 10:05 Stop 10:08; Tmax=41C.							41			4.15	161.02	4.9	1.37248	495.06	Titration		41.49		79.4	45.6	13.9824
HFS J789-HFS-03	J2-789LVWS	2014-08-15	05:21:00	Anemone	ASHES	Axial	diffuse	sulfide-flat	LVWS-barrel	1539	-130.014	45.9332	8	On the mound with the marker in healthy tubeworms.	HFS Large Volume Bag (LVB) #1 about 5m south of samples 1 and 2. Start 05:21 Stop 05:42. Tmax=36.1C; Tavg=33.8C; Vol=4000mL; T2=19C.							36.1	33.8		4.15	135.913						45.0657
J789-HFS-09	J2-789pf5	2014-08-15	08:35:00	Anemone	ASHES	Axial	diffuse	sulfide-flat	piston-filtered	1539	-130.014	45.9332	8	On the mound with the marker in healthy tubeworms.	Hot fluid sample - Piston 5 (valve position 21) Tmax=37C; Tavg=35C; Vol=750mL							38.6	35.5		4.15	144.627	5.422	0.974891	526.79	Titration		49.19		22.138	16.557	6.70975		38.6795
J2-824-HFS-07	J2-824b22	2015-08-24	23:47:00	Anemone	ASHES	Axial	diffuse w biota	sulfide small mound	bag unfiltered	1541	130 0.832080	45 55.990620	181									20.5	19.7	10	4.15	74.285		0.484564	524.45	Titration		48.97		14.82	16.35				23.83
J2-824-HFS-08	J2-824bf21	2015-08-24	23:48:00	Anemone	ASHES	Axial	diffuse w biota	sulfide small mound	bag filtered	1542	130 0.832086	45 55.990608	178									20.4	17.9	8.5	4.15	70.3425	5.77311	0.455975	523.16	Titration		49.24		10.23	13.71			35.9
R1665-8-IGT2	R1665-8-IGT2	2013-09-28		Mkr 33	SECaldera-07	Axial	diffuse	basalt-lobate	IGT	1515.85	-129.982	45.9332	210	IGT2 at Marker 33, Tmax was 40.65								40.7	39.4		4.15	157.077	5.43	0.733523	512.29	Titration		42.96		1.31	30.1218	15.1
R1665-5	R1665-B18	2013-09-28	05:08:03	Mkr 33	SECaldera-07	Axial	diffuse	basalt-lobate	bag	1516.5	-129.982	45.9332	210	unfilt bag	Mkr 166 at Mkr 33 vent							28.5	27.3		4.15	106.655	5.53652	0.545322	519.95	Titration		45.89		<1	18.987		R1665-5	18.3448
R1665-5	R1665-B18	2013-09-28	05:08:03	Mkr 33	SECaldera-07	Axial	diffuse	basalt-lobate	bag	1516.5	-129.982	45.9332	210	For RNA-SIP. unfilt bag	Mkr 166 at Mkr 33 vent							28.5	27.3		4.15	106.655	5.53652	0.545322	519.95	Titration		45.89		1.5	18.987		R1665-5	18.3448
R1665-6	R1665-B19	2013-09-28	05:11:52	Mkr 33	SECaldera-07	Axial	diffuse	basalt-lobate	bag	1516.5	-129.982	45.9332	210	unfilt bag	Mkr 166 at Mkr 33 vent							28.2	26.7		4.15	104.788		0.490723				45.89		1.85	18.4				12.58	6.14	mrkr_33_3
R1665-1	R1665-LVB1	2013-09-28	04:16:21	Mkr 33	SECaldera-07	Axial	diffuse	basalt-lobate	LVB-4L	1516.5	-129.982	45.9332	210	LVB, Mkr 166 at Mkr 33 vent								29.1	27.6		4.15	108.523		0.478	517.25	Titration		45.8		2.6	53.53
R1665-3	R1665-P3	2013-09-28	04:38:29	Mkr 33	SECaldera-07	Axial	diffuse	basalt-lobate	piston-Ti	1516.5	-129.982	45.9332	210	unfilt piston Ti	Mkr 166 at Mkr 33 vent							28.4	27.8		4.15	107.485	5.51933	0.561081	509.48	Titration		44.97		1.231	15.824		R1665-3	17.3079
R1665-2	R1665-PF2	2013-09-28	04:34:25	Mkr 33	SECaldera-07	Axial	diffuse	basalt-lobate	piston-filtered-Ti	1516.5	-129.982	45.9332	210	filtl piston Ti	Mkr 166 at Mkr 33 vent							29.1	28.3		4.15	109.975	5.50215	0.590562	516.26	Titration		45.55		<1	17.996		R1665-2	17.8326
R1665-9	R1665-PF4	2013-09-28	06:18:25	Mkr 33	SECaldera-07	Axial	diffuse	basalt-lobate	piston-filtered-Ti	1516.1	-129.982	45.9332	206	filt piston	Mkr 166 at Mkr 33 vent							27.4	27		4.15	103.75	5.60526	0.39664	516.93	Titration		46.69		<1	10.85		R1665-9	17.6205
J790-HFS-06	J2-790b6	2014-08-16	19:49:00	Mkr 33	SECaldera-07	Axial	diffuse	basalt-lobate	bag	1514	-129.982	45.9332	175	Sampling in a crack with decent flow. Bacterial mat; limpets and small tubeworms in the immediate area.	Hot Fluid Sample - Bag #6. Start ~19:49 Stop ~19:53. Tmax=19.7C Tavg=18.5C. T2=10C. Vol. pumped=601mL.							19.7	18.5		4.15	70.135	5.595	0.261454	525.85	Titration		48.12		0.033	6.357			28.2244
J790-HFS-06	J2-790b6	2014-08-16	19:49:00	Mkr 33	SECaldera-07	Axial	diffuse	basalt-lobate	bag	1514	-129.982	45.9332	175	For RNA-SIP. Sampling in a crack with decent flow. Bacterial mat; limpets and small tubeworms in the immediate area.	Hot Fluid Sample - Bag #6. Start ~19:49 Stop ~19:53. Tmax=19.7C Tavg=18.5C. T2=10C. Vol. pumped=601mL.							19.7	18.5		4.15	70.135	5.595	0.261454	525.85	Titration		48.12		1.5	6.357			28.2244
J790-HFS-07	J2-790b7	2014-08-16	19:54:00	Mkr 33	SECaldera-07	Axial	diffuse	basalt-lobate	bag	1514	-129.982	45.9332	175	Sampling in a crack with decent flow. Bacterial mat; limpets and small tubeworms in the immediate area.	Hot Fluid Sample - Bag #7. Start~19:54 Stop ~19:57. Tmax=19.6C Tavg=18.7C. Vo. pumped=601 mL. T2=10C.							19.6	18.7		4.15	70.3425	5.511	0.26524	526.91	Titration		48.36		0	3.697
J790-12-IGT2	J2-790igt2	2014-08-16	21:03:00	Mkr 33	SECaldera-07	Axial	diffuse	basalt-lobate	IGT	1514	-129.982	45.9332	175	Sampling in a crack with decent flow. Bacterial mat; limpets and small tubeworms in the immediate area.	Isobaric Gastight #2. Start ~21:03. Tmax=31.8C.							31.8			4.15	122.84	5.147	0.539494	516.48	Titration		44.09		1.6	24.3	12.1741
J790-IGT-11	J2-790igt3	2014-08-16	20:53:00	Mkr 33	SECaldera-07	Axial	diffuse	basalt-lobate	IGT	1514	-129.982	45.9332	175	HFS: Tprobe=2.9C. Oxygen=0.632. pHVoltage=3.6339.	Isobaric Gastight #3. Same location as previous HFS samples. Start 20:53. Tmax=21.3C.							21.3			4.15	79.265	5.085	0.30731	522.22	Titration		46.25		1.3	18.5	9.71058
J790-HFS-05	J2-790-LVB-Mkr33	2014-08-16	19:23:00	Mkr 33	SECaldera-07	Axial	diffuse	basalt-lobate	LVB-4L	1514	-129.982	45.9332	176	Sampling in a crack with decent flow. Bacterial mat; limpets and small tubeworms in the immediate area.	Hot Fluid Sample - Large Volume Bag (LVB) #1. Sampling time approx. 27:40. Tmax=20.5C Tavg=19.0C T2=10C. Vol. pumped=4001mL.							20.5	19		4.15	72.8325			538.58	Titration		49.1
J790-LVWS-13	J2-790-LVWS	2014-08-16	21:52:00	Mkr 33	SECaldera-07	Axial	diffuse	basalt-lobate	LVWS-barrel	1515	-129.982	45.9332	240	Same spot as previous HFS samples.	Large Volume Water Sample. Start ~21:52 Stop ~23:59. Elevator with LVWS sent to surface after sampling.										4.15	#DIV/0!			520.79	Titration		48.0096						A.B. data
J2-822-HFS-06	J2-822b7	2015-08-21	02:32:00	Mkr 33	SECaldera-07	Axial	diffuse orange/white tubeworms limpets	basalt 2011 lobate	bag unfiltered	1516	129 58.943070	45 55.992960	244									33.2	33	14	4.15	128.235		no data	517.35	Titration		44.49		0.092	19.215
J2-822-HFS-07	J2-822b8	2015-08-21	02:37:00	Mkr 33	SECaldera-07	Axial	diffuse orange/white tubeworms limpets	basalt 2011 lobate	bag unfiltered	1516	129 58.943262	45 55.992738	244									34.6	34	15	4.15	133.215	5.58	0.638885	521.73	Titration		44.9		0.136	19.721			7.56	13.7
J2-822-HFS-05	J2-822LVB	2015-08-21	02:10:00	Mkr 33	SECaldera-07	Axial	diffuse orange/white tubeworms limpets	basalt 2011 lobate	LVB-4L	1516	129 58.942506	45 55.993494	244									33.7	33.1	14	4.15	129.48		0.54	521	Titration		44.75						9.26
J2-825-HFS-07	J2-825b8	2015-08-26	18:33:00	Mkr 33	SECaldera-07	Axial	diffuse orange/white tubeworms limpets	basalt 2011 lobate	bag unfiltered	1516	129 58.932180	45 55.989144	249									40.4	40.3	21	4.15	158.322		0.731426	513.37	titration		42.78
J2-825-HFS-05	J2-825bf9	2015-08-26	17:38:00	Mkr 33	SECaldera-07	Axial	diffuse orange/white tubeworms limpets	basalt 2011 lobate	bag filtered	1516	129 58.932672	45 55.989624	245									40.7	40.6	22.7	4.15	159.568	5.55255	0.627692	522.63	titration		44.5		0.132	25.7
J2-825-HFS-06	J2-825LVB	2015-08-26	17:30:00	Mkr 33	SECaldera-07	Axial	diffuse orange/white tubeworms limpets	basalt 2011 lobate	LVB-4L	1516	129 58.932672	45 55.989624	245									40.6	40.5	22	4.15	159.153	5.57251	0.26436	517.1	titration		43.03						1.07
R1662-2-IGT3	R1662-2-IGT3	2013-09-27	02:26:00	Mkr 113	SECaldera-13	Axial	diffuse	basalt pillar	IGT	1521.8	-129.988	45.9228		IGT3 at Marker 113, 23 C								24.6	21.1		4.15	85.6975	6.24	0.216271	529.44	Titration		51.12		< 1	17.7315	4.5
R1662-3-IGT4	R1662-3-IGT4	2013-09-27	02:41:00	Mkr 113	SECaldera-13	Axial	diffuse	basalt pillar	IGT	1521.9	-129.988	45.9228		IGT4 at Marker 113, 23.6 C								23.8	23.3		4.15	88.6025	6.14	0.414361	524.35	Titration		50.39		< 1	18.2724	4.6		A.B. data
R1663-7	R1663-B21	2013-09-27	09:37:59	Mkr 113	SECaldera-13	Axial	diffuse	basalt pillar	bag	1520.3	-129.988	45.9228	63	unfilt bag	Mkr 62 at Mkr 113 vent							24.5	24.4		4.15	92.3375	7.77053	0.664209	520.07	Titration		50.19		<1	16.333
R1663-8	R1663-B23	2013-09-27	09:41:39	Mkr 113	SECaldera-13	Axial	diffuse	basalt pillar	bag	1520.3	-129.988	45.9228	63	unfilt bag	Mkr 62 at Mkr 113 vent							24.8	24.5		4.15	93.1675	6.17235	0.729207	521.35	Titration		50.23		<1	16.867		R1663-8	7.17288	7.21	6.28	mrkr_113_1
R1663-8	R1663-B23	2013-09-27	09:41:39	Mkr 113	SECaldera-13	Axial	diffuse	basalt pillar	bag	1520.3	-129.988	45.9228	63	For RNA-SIP. unfilt bag	Mkr 62 at Mkr 113 vent							24.8	24.5		4.15	93.1675	6.17235	0.729207	521.35	Titration		50.23		1.4	16.867		R1663-8	7.17288	7.21	6.28	mrkr_113_1
R1663-1	R1663-LVB1	2013-09-27	08:22:33	Mkr 113	SECaldera-13	Axial	diffuse	basalt pillar	LVB-4L	1520.3	-129.988	45.9228	63	LVB	Mkr 62 at Mkr 113 vent							24.7	24.1		4.15	92.13		0.579108	521.46	Titration		50.34		<1	13.24		R1663-1	4.91101
R1663-2	R1663-P5	2013-09-27	08:40:49	Mkr 113	SECaldera-13	Axial	diffuse	basalt pillar	piston, Ti	1520.3	-129.988	45.9228	63	unfilt piston	Mkr 62 at Mkr 113 vent							24.3	24		4.15	91.0925	6.17235	0.581694	516.56	Titration		49.82		1.35	14.4		R1663-2	7.32243
R1663-4	R1663-P9	2013-09-27	08:49:21	Mkr 113	SECaldera-13	Axial	diffuse	basalt pillar	piston-PVC	1520.3	-129.988	45.9228	63	unfilt piston	Mkr 62 at Mkr 113 vent							23.9	23.5		4.15	89.225	6.18954	0.575798	510.14	Titration		49.18		<1	13.05		R1663-4	6.60444
R1663-3	R1663-PF8	2013-09-27	08:45:15	Mkr 113	SECaldera-13	Axial	diffuse	basalt pillar	piston-filtered-PVC	1520.3	-129.988	45.9228	63	filtered piston	Mkr 62 at Mkr 113 vent							24.1	23.6		4.15	89.8475	7.11751	0.0215502	537.49	Titration		52.33					R1663-3	39.8188
data only	R1663-SENS13	2013-09-27		Mkr 113	SECaldera-13	Axial	diffuse	basalt pillar	sensor	1520.3	-129.988	45.9228	63	sensors	Mkr 62 at Mkr 113 vent											#DIV/0!	pH=3.206V										R1662 mkr 113 S1	2.81644
J786-HFS-01	J2-786b6	2014-08-12	08:52:00	Mkr 113	SECaldera-13	Axial	diffuse	basalt-pillar	bag, unfiltered	1521.06	-129.988	45.9228	228	Diffuse venting area with pillars and roof next to collapse. Lots of biota. Top?	Hot fluid sample Bag#6. Start 08:52; Stop 09:01 Tmax=25.1C; Tavg=24.3C; T2=15C; Vol=641mL.							25.1	24.3		4.15	93.375	5.776	0.556	522.56	Titration		50.49		0.004	34.836			8.11386
J786-HFS-03	J2-786b8	2014-08-12	09:06:00	Mkr 113	SECaldera-13	Axial	diffuse	basalt-pillar	bag	1521.07	-129.988	45.9228	228.29	Diffuse venting area with pillars and roof next to collapse. Lots of biota. Top?	Microcosm-Hot fluid sample Bag 8; Start 09:06; Stop 09:10 Tmax=25.5C; Tavg=25.1C; T2=14.3C; Vol=64mL2							25.5	25.1		4.15	95.865			522.17	Titration		50.46
J786-HFS-08	J2-786LVB	2014-08-12	09:46:00	Mkr 113	SECaldera-13	Axial	diffuse	basalt-pillar	LVB-4L	1520.9	-129.988	45.9228	227	Diffuse venting area with pillars and roof next to collapse. Lots of biota. Top?	Hot fluid sample LVB (large volume bag) position #1. Start 09:46; Stop 10:04; Tmax=25.9C; Tavg=24.9C; T2=14.6C; Vol=4014mL.							25.9	24.9		4.15	96.28		0.516				50.42
J786-LVWS-13	J2-786LVWS	2014-08-12	14:33:00	Mkr 113	SECaldera-13	Axial	diffuse	basalt-pillar	LVWS-barrel	1518	-129.988	45.9227	354	Tubeworm bush with steady diffuse flow	Large volume water sampler (2hr sample). Start 14:33; Stop 16:16. JasonT=25.1C.								25.1		4.15	95.035	5.689	0.402	515.73	Titration		49.67						8.38
J786-Major-15	J2-786mb	2014-08-12	16:53:00	Mkr 113	SECaldera-13	Axial	diffuse	basalt-pillar	major	1518.18	-129.988	45.9227	359.44	Tubeworm bush with steady diffuse flow	Major fluid sample (Black) in a spot near the previous sample. Tripped at 16:53. JasonT=26.4C.							26.4			4.15	100.43	5.955	0.648	521.95	Titration		50.4		0.036	34.909			8.15344
J786-Major-14	J2-786mw	2014-08-12	16:40:00	Mkr 113	SECaldera-13	Axial	diffuse	basalt-pillar	major	1518	-129.988	45.9227	0.28	Tubeworm bush with steady diffuse flow	Major fluid sample (White) in same position as the LVWS intake (more of less). Tripped at 16:40.							27.4			4.15	104.58	5.86	0.804	518.65	Titration		49.93		0.021	38.039			1.5
J786-Major-14	J2-786mw	2014-08-12	16:40:00	Mkr 113	SECaldera-13	Axial	diffuse	basalt-pillar	major	1518	-129.988	45.9227	0.28	For RNA-SIP. Tubeworm bush with steady diffuse flow	Major fluid sample (White) in same position as the LVWS intake (more of less). Tripped at 16:40.							27.4	24.3		4.15	98.1475	5.86	0.556	518.65	Titration		48.8		1	38.039			8.1
J786-IGT-11	J786-IGT-11	2014-08-12	11:12:00	Mkr 113	SECaldera-13	Axial	diffuse	basalt-pillar	IGT	1520.26	-129.988	45.9228	227.49	Diffuse venting area with pillars and roof next to collapse. Lots of biota. Top?	Isobaric gas tight #4 ; Start 11:12; Stop 11:15; T=26.4C.								26.4		4.15	100.43	5.83	0.711	522.84	Titration		50.37		1.7	36.7	4.81883
J786-12-IGT1	J786-IGT-12	2014-08-12	11:21:00	Mkr 113	SECaldera-13	Axial	diffuse	basalt-pillar	IGT	1519.87	-129.988	45.9228	228.23	Diffuse venting area with pillars and roof next to collapse. Lots of biota. Top?	Isobaric gas tight #1; Start 11:21; Stop 11:24; Tmax=27.4C.							27.4			4.15	104.58	5.782	0.685	514.347	I.C.		50.35		0.6	40.3	7.38349
J791-7-IGT3	J2-791igt3	2014-08-18	02:17:00	Mkr 113	SECaldera-13	Axial	diffuse	basalt-pillar	IGT	1522	-129.988	45.9227	5	South side of pillar/roof structure. Near the top in scraggly tubeworms and bac mat.	Isobaric gastight #3. Tmax=30.6C. Fired at: 2:17.							30.6			4.15	117.86		0.024	519.46	Titration		49.97		1.1	43.3	5.5418
J791-HFS-6	J2-791p4	2014-08-18	02:01:00	Mkr 113	SECaldera-13	Axial	diffuse	basalt-pillar	piston	1522	-129.988	45.9227	5	South side of pillar/roof structure. Near the top in scraggly tubeworms and bac mat.	Hot Fluid Sample - Piston #4. Tmax=32.4C Tavg=29.5C Vol=619mL T2=7C Start: 2:01 End: 2:07 Flush pump was off and software stopped mid sample.							32.3	31.1		4.15	122.425	5.63	0.696878	518.59	Titration		49.89		0.722	49.324
J2-824-HFS-14	J2-824bf17	2015-08-25	15:33:00	Mkr 113	SECaldera-13	Axial	diffuse w tubeworms limpets palmworms	basalt column edge of collapse	bag filtered	1520	129 59.295174	45 55.364406	323									25.2	25.2	5.7	4.15	95.45	7.25324	0.484324	520.5	Titration		49.72		0.39	17.443			6.47
J2-824-HFS-18	J2-824bf19	2015-08-25	16:31:00	Mkr 113	SECaldera-13	Axial	diffuse w tubeworms limpets palmworms	basalt column edge of collapse	bag filtered	1520	129 59.295180	45 55.364400	324									25.5	25.4	6.4	4.15	96.4875	6.64327	0.578218	522.88	Titration		50.17		0.24	22.27			7.99	7.33
J2-824-HFS-13	J2-824LVB1	2015-08-25	15:08:00	Mkr 113	SECaldera-13	Axial	diffuse w tubeworms limpets palmworms	basalt column edge of collapse	LVB-4L	1520	129 59.295168	45 55.364406	322									25.5	25.4	5.6	4.15	96.4875			520.29	Titration		49.72
J2-824-HFS-19	J2-824LVB16	2015-08-25	16:37:00	Mkr 113	SECaldera-13	Axial	diffuse w tubeworms limpets palmworms	basalt column edge of collapse	LVB-4L	1520	129 59.295180	45 55.364412	322									3.1	2.9	2.5	4.15	3.32			534.78	Titration		52.18
				Data for drawing mixing lines on plots
					Lines	Mg	NO3	H2S	H2	CH4	Cl	Mg altern
					sw	52.7	39	0	0.002	0.002	541	52.7
				EM	mkr 113	0	0	n.d.	950	70	100	0
					sw	52.7	39	0	0.002	0.002	541	52.7
				EM	mkr 33	0	0	n.d.	300	56	390	0
					sw	52.7	39	0	0.002	0.002	541	52.7
				EM	Anemone	0	0	7.4	360	205	315	0
					Extrapolated Cl EM			H2S EM	H2 EM	CH4 EM
					Mkr 113	100		n.d.	950	56
					Mkr 33	390		n.d.	300	70
					Anemone	315		7.4	360	205
									H2 and CH4 EM for 33 and 113 from Stewart et al. 2019

## Sheet: Suppl. 3 O2
Table S3. in situ oxygen probe concentrations for Marker 113, Anemone, and Marker 33 for 2013-2015
Sample	Site	Year	T (°C)	O2 Conc (µM)	pH
anemone	Anemone	2013	55.1113	14.3701	5.60168
anemone_12	Anemone	2014	32.9	19.92	5.22
anemone_transect_1	Anemone	2014	8.6	18.29	5.97
anemone_transect_2	Anemone	2014	7.3	19.98	6.38
anemone_transect_3	Anemone	2014	13.6	17.38	6.19
anemone_transect_4	Anemone	2014	26	12.42	5.84
anemone_1	Anemone	2015	19.3	23.83
seawater	caldera		2.1	31
mrkr_113_1	Mrkr 113	2013	24.522	7.21261	6.27891
mrkr_113_2	Mrkr 113	2013	24.3451	6.7405	6.28626
mrkr_113_1	Mrkr 113	2014	24.4	11.28	5.83
mrkr_113_2	Mrkr 113	2014	25.2	8.48	5.78
mrkr_113_1	Mrkr 113	2015	24.5	10.93
mrkr_113_2	Mrkr 113	2015	25.5	7.33
mrkr_33_1	Mrkr 33	2013	26.0971	15.6424	6.16928
mrkr_33_2	Mrkr 33	2013	24.7923	15.7907	6.21853
mrkr_33_3	Mrkr 33	2013	26.8	12.5764	6.13819
mrkr_33_1	Mrkr 33	2014	16.6	26.07	5.6
mrkr_33_2	Mrkr 33	2014	21.5	21.88	5.51
mrkr_33_3	Mrkr 33	2014	16.2	25.61	5.63
mrkr_33_4	Mrkr 33	2014	19	19.8	5.56
mrkr_33	Mrkr 33	2015	40.4	7.62
mrkr_33_1	Mrkr 33	2015	16.2	27.57
mrkr_33_2	Mrkr 33	2015	27.2	17.99
mrkr_33_3	Mrkr 33	2015	35	13.66
seawater	caldera		2.1	31
nrz_1	NRZ	2015	19.2	25.67
nrz_2	NRZ	2015	5	48.46
nrz_3	NRZ	2015	2.5	50.67
seawater	caldera		2.1	31
endmember			320	0
Dive Num	Matlab File	Site	Start	Stop	T1 (°C)	Std_Dev	T2 (°C)	Std_Dev	Pressure (dbars)	Std_Dev	Salinity (PSU)	Std_Dev	O2 Temp (°C)	Std_Dev	O2 Conc (µM)	Std_Dev
J2_822	J2_822_samples.mat	sw_1	2011-08-20 00:50:13	2011-08-20 00:52:47	2.7	0.016	2.3	0.05	1533.17	0.1659	34.52	0.0014	2.5	0.006	35.68	0.098	2015
J2_822	J2_822_samples.mat	sw_2	2011-08-20 03:52:49	2011-08-20 04:59:04	2.6	0.051	2.3	0.05	1530.63	4.1621	34.52	0.0059	2.5	0.02	31.72	0.2782	2015
J2_822	J2_822_samples.mat	sw_3	2011-08-20 14:31:54	2011-08-20 14:54:11	2.7	0.031	2.4	0.01	1560.9	1.0845	34.52	0.0005	2.5	0.001	30.02	0.1258	2015
J2_824	J2_824_samples.mat	sw_4	2011-08-24 08:38:44	2011-08-24 08:42:39	2.6	0.05	2.4	0.009	1534.43	1.095	34.52	0.0011	2.5	0.007	28.43	0.4492	2015
J2_824	J2_824_samples.mat	sw_5	2011-08-24 14:28:12	2011-08-24 14:50:42	2.7	0.025	2.4	0.012	1515.54	28.1362	34.51	0.0092	2.5	0.012	28.68	0.7479	2015
J2_824	J2_824_samples.mat	sw_6	2011-08-24 17:27:03	2011-08-24 17:52:41	2.6	0.042	2.4	0.043	1543.93	2.9277	34.52	0.0014	2.5	0.003	29.01	0.2082	2015
Matlab File	Site	Notes*	Start	Stop	T1 (°C)	Std_Dev	T2 (°C)	Std_Dev	Pressure (dbars)	Std_Dev	Salinity (PSU)	Std_Dev	O2 Temp (°C)	Std_Dev	O2 Conc (µM)	Std_Dev	pH	Std_Dev
J2-786_samples.mat	sw_1		2014-08-12 21:59:27	2014-08-12 22:37:34	2.9	0.353	2.6	0.234	1534.31	1.8164	34.51	0.0465	2.6	0.207	32.72	0.4018	6.98	0.3121
J2-789_samples.mat	sw_2		2014-08-16 05:34:31	2014-08-16 05:34:39	2.6	0.05	2.4	0	1482.49	1.2476	34.5	0.0025	2.5	0.001	22.58	0.2628	n/a	n/a
J2-790-791_samples.mat	sw_3	Jason CTD data not available	2014-08-16 20:50:04	2014-08-16 20:52:46	2.7	0.087	2.6	0.065	1540	0	34.5	0	2.7	0.05	30.09	0.2068	7.31	0.0453
J2-790-791_samples.mat	sw_4	Elevator drop site	2014-08-17 04:32:00	2014-08-17 04:36:18	2.6	0.03	2.3	0.034	1533.3	0.8848	34.5	0.0014	2.5	0.004	30.77	0.1387	7.43	0.0075
J2-790-791_samples.mat	sw_6		2014-08-17 11:19:58	2014-08-17 11:22:47	2.6	0.046	2.3	0.043	1539.14	0.204	34.5	0.0009	2.5	0.012	27.52	0.8478	7.04	0.5366
															30.59	2015avg
															30.275	2014avg

## Sheet: Suppl. 4_metaG_metaT_acc_no
Table S4: ENA/SRA Sample ID’s for the unmanipulated fluid metagenomes/metatranscriptomes and all fractions of the RNA-SIP experimental metatranscriptomes (12L, 12H, 13L, 13H), and JGI GOLD Analysis Project ID's for metagenomic assemblies used in this study.
#	Metagenome Library Name	Vent_Year	Study Accession No.	SRA Accession No.	ENA Accession No.	NCBI BioSample Accession No.	JGI GOLD Analysis Project ID
1	FS891_Anemone_DNA	Anemone_2013	PRJEB7866	ERS614327	ERA392459	SAMEA3143267	Ga0455663
2	FS907_Anemone_DNA	Anemone_2014	PRJEB12000	ERS1003597	ERA542162	SAMEA3696448	Ga0456190
3	FS914_Anemone_DNA	Anemone_2015	PRJEB19456	ERS1573122	ERS1573122	SAMEA101255668	Ga0610807
4	FS903_Marker113_DNA	Marker113_2013	PRJEB7866	ERS614323	ERS614323	SAMEA3143263	Ga0456187
5	FS906_Marker113_DNA	Marker113_2014	PRJEB12000	ERS1003595	ERS1003595	SAMEA3696446	Ga0456189
6	FS915_Marker113_DNA	Marker113_2015	PRJEB19456	ERS1573124	ERS1573124	SAMEA101257168	Ga0456193
7	FS904_Marker33_DNA	Marker33_2013	PRJEB7866	ERS614325	ERS614325	SAMEA3143265	Ga0456188
8	FS908_Marker33_DNA	Marker33_2014	PRJEB12000	ERS1003599	ERS1003599	SAMEA3696450	Ga0456191
9	FS917_Marker33_DNA	Marker33_2015	PRJEB19456	ERS1573120	ERS1573120	SAMEA101254168	Ga0493832
10	Background_1500m_2015_DNA 2020	Seawater_2015	PRJEB19456	ERS1573130	ERS1573130	SAMEA101261668	Ga0455662
11	AnemonePlume_1500m_2015_DNA	Plume_2015	PRJEB19456	ERS1573128	ERS1573128	SAMEA101260168	Ga0493834
1-11	Combined_Assembly_SE_2023	All_2013_2014_2015					Ga0622356
#	Metatranscriptome Library Name	Vent_Year	Study Accession No.	SRA Accession No.	ENA Accession No.	NCBI BioSample Accession No.
1	FS891_Anemone_RNA	Anemone_2013	PRJEB7866	ERS614328	ERS614328	SAMEA3143268
2	FS907_Anemone_RNA	Anemone_2014	PRJEB12000	ERS1003598	ERS1003598	SAMEA3696449
3	FS903_Marker113_RNA	Marker113_2013	PRJEB7866	ERS614324	ERS614324	SAMEA3143264
4	FS906_Marker113_RNA	Marker113_2014	PRJEB12000	ERS1003596	ERS1003596	SAMEA3696447
5	FS904_Marker33_RNA	Marker33_2013	PRJEB7866	ERS614326	ERS614326	SAMEA3143266
6	FS908_Marker33_RNA	Marker33_2014	PRJEB12000	ERS1003600	ERS1003600	SAMEA3696451
#	accession	sample_name	bioproject_accession	organism	collection_date
1	SAMN46645848	FS903_Marker113_30_12L_2013	PRJEB7866	hydrothermal vent metatranscriptome	2013-09-27
2	SAMN46645849	FS903_Marker113_30_12H_2013	PRJEB7866	hydrothermal vent metatranscriptome	2013-09-27
3	SAMN46645850	FS903_Marker113_30_13L_2013	PRJEB7866	hydrothermal vent metatranscriptome	2013-09-27
4	SAMN46645851	FS903_Marker113_30_13H_2013	PRJEB7866	hydrothermal vent metatranscriptome	2013-09-27
5	SAMN46645852	FS903_Marker113_55_12L_2013	PRJEB7866	hydrothermal vent metatranscriptome	2013-09-27
6	SAMN46645853	FS903_Marker113_55_12H_2013	PRJEB7866	hydrothermal vent metatranscriptome	2013-09-27
7	SAMN46645854	FS903_Marker113_55_13L_2013	PRJEB7866	hydrothermal vent metatranscriptome	2013-09-27
8	SAMN46645855	FS903_Marker113_55_13H_2013	PRJEB7866	hydrothermal vent metatranscriptome	2013-09-27
9	SAMN46645856	LVWS1_Marker113_80_TP1_12L_2013	PRJEB7866	hydrothermal vent metatranscriptome	2013-09-27
10	SAMN46645857	LVWS1_Marker113_80_TP1_12H_2013	PRJEB7866	hydrothermal vent metatranscriptome	2013-09-27
11	SAMN46645858	LVWS1_Marker113_80_TP1_13L_2013	PRJEB7866	hydrothermal vent metatranscriptome	2013-09-27
12	SAMN46645859	LVWS1_Marker113_80_TP1_13H_2013	PRJEB7866	hydrothermal vent metatranscriptome	2013-09-27
13	SAMN46645860	FS904_Marker33_30_12L_2013	PRJEB7866	hydrothermal vent metatranscriptome	2013-09-28
14	SAMN46645861	FS904_Marker33_30_12H_2013	PRJEB7866	hydrothermal vent metatranscriptome	2013-09-28
15	SAMN46645862	FS904_Marker33_30_13L_2013	PRJEB7866	hydrothermal vent metatranscriptome	2013-09-28
16	SAMN46645863	FS904_Marker33_30_13H_2013	PRJEB7866	hydrothermal vent metatranscriptome	2013-09-28
17	SAMN46645864	FS904_Marker33_55_12L_2013	PRJEB7866	hydrothermal vent metatranscriptome	2013-09-28
18	SAMN46645865	FS904_Marker33_55_12H_2013	PRJEB7866	hydrothermal vent metatranscriptome	2013-09-28
19	SAMN46645866	FS904_Marker33_55_13L_2013	PRJEB7866	hydrothermal vent metatranscriptome	2013-09-28
20	SAMN46645867	FS904_Marker33_55_13H_2013	PRJEB7866	hydrothermal vent metatranscriptome	2013-09-28
21	SAMN46645868	FS904_Marker33_80_12L_2013	PRJEB7866	hydrothermal vent metatranscriptome	2013-09-28
22	SAMN46645869	FS904_Marker33_80_12H_2013	PRJEB7866	hydrothermal vent metatranscriptome	2013-09-28
23	SAMN46645870	FS904_Marker33_80_13L_2013	PRJEB7866	hydrothermal vent metatranscriptome	2013-09-28
24	SAMN46645871	FS904_Marker33_80_13H_2013	PRJEB7866	hydrothermal vent metatranscriptome	2013-09-28
25	SAMN46645872	LVWS2_Anemone_80_TP1_12L_2013	PRJEB7866	hydrothermal vent metatranscriptome	2013-09-06
26	SAMN46645873	LVWS2_Anemone_80_TP1_12H_2013	PRJEB7866	hydrothermal vent metatranscriptome	2013-09-06
27	SAMN46645874	LVWS2_Anemone_80_TP1_13L_2013	PRJEB7866	hydrothermal vent metatranscriptome	2013-09-06
28	SAMN46645875	LVWS2_Anemone_80_TP1_13H_2013	PRJEB7866	hydrothermal vent metatranscriptome	2013-09-06
29	SAMN46645876	LVWS4_Marker113_55_TP1_12L_2014	PRJEB12000	hydrothermal vent metatranscriptome	2014-08-12
30	SAMN46645877	LVWS4_Marker113_55_TP1_12H_2014	PRJEB12000	hydrothermal vent metatranscriptome	2014-08-12
31	SAMN46645878	LVWS4_Marker113_55_TP1_13L_2014	PRJEB12000	hydrothermal vent metatranscriptome	2014-08-12
32	SAMN46645879	LVWS4_Marker113_55_TP1_13H_2014	PRJEB12000	hydrothermal vent metatranscriptome	2014-08-12
33	SAMN46645880	LVWS4_Marker113_55_TP2_12L_2014	PRJEB12000	hydrothermal vent metatranscriptome	2014-08-12
34	SAMN46645881	LVWS4_Marker113_55_TP2_13H_2014	PRJEB12000	hydrothermal vent metatranscriptome	2014-08-12
35	SAMN46645882	FS906_Marker113_80_TP1_12L_2014	PRJEB12000	hydrothermal vent metatranscriptome	2014-08-12
36	SAMN46645883	FS906_Marker113_80_TP1_12H_2014	PRJEB12000	hydrothermal vent metatranscriptome	2014-08-12
37	SAMN46645884	FS906_Marker113_80_TP1_13L_2014	PRJEB12000	hydrothermal vent metatranscriptome	2014-08-12
38	SAMN46645885	FS906_Marker113_80_TP1_13H_2014	PRJEB12000	hydrothermal vent metatranscriptome	2014-08-12
39	SAMN46645886	LVWS6_Marker33_30_TP1_12L_2014	PRJEB12000	hydrothermal vent metatranscriptome	2014-08-16
40	SAMN46645887	LVWS6_Marker33_30_TP1_12H_2014	PRJEB12000	hydrothermal vent metatranscriptome	2014-08-16
41	SAMN46645888	LVWS6_Marker33_30_TP1_13L_2014	PRJEB12000	hydrothermal vent metatranscriptome	2014-08-16
42	SAMN46645889	LVWS6_Marker33_30_TP1_13H_2014	PRJEB12000	hydrothermal vent metatranscriptome	2014-08-16
43	SAMN46645890	LVWS6_Marker33_30_TP2_12L_2014	PRJEB12000	hydrothermal vent metatranscriptome	2014-08-16
44	SAMN46645891	LVWS6_Marker33_30_TP2_13H_2014	PRJEB12000	hydrothermal vent metatranscriptome	2014-08-16
45	SAMN46645892	LVWS6_Marker33_55_TP1_12L_2014	PRJEB12000	hydrothermal vent metatranscriptome	2014-08-16
46	SAMN46645893	LVWS6_Marker33_55_TP1_12H_2014	PRJEB12000	hydrothermal vent metatranscriptome	2014-08-16
47	SAMN46645894	LVWS6_Marker33_55_TP1_13L_2014	PRJEB12000	hydrothermal vent metatranscriptome	2014-08-16
48	SAMN46645895	LVWS6_Marker33_55_TP1_13H_2014	PRJEB12000	hydrothermal vent metatranscriptome	2014-08-16
49	SAMN46645896	LVWS6_Marker33_55_TP2_12L_2014	PRJEB12000	hydrothermal vent metatranscriptome	2014-08-16
50	SAMN46645897	LVWS6_Marker33_55_TP2_12H_2014	PRJEB12000	hydrothermal vent metatranscriptome	2014-08-16
51	SAMN46645898	LVWS6_Marker33_55_TP2_13L_2014	PRJEB12000	hydrothermal vent metatranscriptome	2014-08-16
52	SAMN46645899	LVWS6_Marker33_55_TP2_13H_2014	PRJEB12000	hydrothermal vent metatranscriptome	2014-08-16
53	SAMN46645900	FS908_Marker33_80_TP1_12L_2014	PRJEB12000	hydrothermal vent metatranscriptome	2014-08-16
54	SAMN46645901	FS908_Marker33_80_TP1_12H_2014	PRJEB12000	hydrothermal vent metatranscriptome	2014-08-16
55	SAMN46645902	FS908_Marker33_80_TP1_13L_2014	PRJEB12000	hydrothermal vent metatranscriptome	2014-08-16
56	SAMN46645903	FS908_Marker33_80_TP1_13H_2014	PRJEB12000	hydrothermal vent metatranscriptome	2014-08-16
57	SAMN46645904	FS908_Marker33_80_TP2_12L10_2014	PRJEB12000	hydrothermal vent metatranscriptome	2014-08-16
58	SAMN46645905	FS908_Marker33_80_TP2_13H7_2014	PRJEB12000	hydrothermal vent metatranscriptome	2014-08-16
59	SAMN46645906	LVWS5_Anemone_30_TP1_12L_2014	PRJEB12000	hydrothermal vent metatranscriptome	2014-08-15
60	SAMN46645907	LVWS5_Anemone_30_TP1_12H_2014	PRJEB12000	hydrothermal vent metatranscriptome	2014-08-15
61	SAMN46645908	LVWS5_Anemone_30_TP1_13L_2014	PRJEB12000	hydrothermal vent metatranscriptome	2014-08-15
62	SAMN46645909	LVWS5_Anemone_30_TP1_13H_2014	PRJEB12000	hydrothermal vent metatranscriptome	2014-08-15
63	SAMN46645910	LVWS5_Anemone_30_TP2_12L_2014	PRJEB12000	hydrothermal vent metatranscriptome	2014-08-15
64	SAMN46645911	LVWS5_Anemone_30_TP2_12H_2014	PRJEB12000	hydrothermal vent metatranscriptome	2014-08-15
65	SAMN46645912	LVWS5_Anemone_30_TP2_13L_2014	PRJEB12000	hydrothermal vent metatranscriptome	2014-08-15
66	SAMN46645913	LVWS5_Anemone_30_TP2_13H_2014	PRJEB12000	hydrothermal vent metatranscriptome	2014-08-15
67	SAMN46645914	LVWS5_Anemone_55_TP1_12L_2014	PRJEB12000	hydrothermal vent metatranscriptome	2014-08-15
68	SAMN46645915	LVWS5_Anemone_55_TP1_12H_2014	PRJEB12000	hydrothermal vent metatranscriptome	2014-08-15
69	SAMN46645916	LVWS5_Anemone_55_TP1_13L_2014	PRJEB12000	hydrothermal vent metatranscriptome	2014-08-15
70	SAMN46645917	LVWS5_Anemone_55_TP1_13H_2014	PRJEB12000	hydrothermal vent metatranscriptome	2014-08-15
71	SAMN46645918	LVWS5_Anemone_55_TP2_12L_2014	PRJEB12000	hydrothermal vent metatranscriptome	2014-08-15
72	SAMN46645919	LVWS5_Anemone_55_TP2_12H_2014	PRJEB12000	hydrothermal vent metatranscriptome	2014-08-15
73	SAMN46645920	LVWS5_Anemone_55_TP2_13L_2014	PRJEB12000	hydrothermal vent metatranscriptome	2014-08-15
74	SAMN46645921	LVWS5_Anemone_55_TP2_13H_2014	PRJEB12000	hydrothermal vent metatranscriptome	2014-08-15
75	SAMN46645922	FS907_Anemone_80_12L10_2014	PRJEB12000	hydrothermal vent metatranscriptome	2014-08-15
76	SAMN46645923	FS907_Anemone_80_12L9_2014	PRJEB12000	hydrothermal vent metatranscriptome	2014-08-15
77	SAMN46645924	FS907_Anemone_80_13H6_2014	PRJEB12000	hydrothermal vent metatranscriptome	2014-08-15
78	SAMN46645925	FS907_Anemone_80_13H8_2014	PRJEB12000	hydrothermal vent metatranscriptome	2014-08-15

## Sheet: Suppl. 5_sortmerna
Table S5. SortMeRNA Results containing the percent rRNA in all unmanipulated fluid metatranscriptome and 13C-enriched RNA-SIP metatranscriptome samples
Sample name	mRNA read length	rRNA read length	rRNA proportion of total reads	rRNA percent of total reads	Total reads
FS891_RNA_merged.fastq	33984400	22783020	0.4	40.13	56767420
FS903_30_12L_GGATGT_L001_trim_paired_merged.fastq	3754504	102921196	0.96	96.48	106675700
FS903_30_13H_CCTCGG_L001_trim_paired_merged.fastq	5652444	175243452	0.97	96.88	180895896
FS903_30_13L_TTCGCT_L001_trim_paired_merged.fastq	4565212	19053228	0.81	80.67	23618440
FS903_55_12L_GGACCC_L002_trim_paired_merged.fastq	1958104	129437800	0.99	98.51	131395904
FS903_55_13H_CCTTCA_L002_trim_paired_merged.fastq	1672520	99393248	0.98	98.35	101065768
FS903_RNA_merged.fastq	115086108	9455736	0.08	7.59	124541844
FS904_12L_30_GGACCC_L007_trim_paired_merged.fastq	3840928	110117248	0.97	96.63	113958176
FS904_12L_55_GGATGT_L007_trim_paired_merged.fastq	1786232	89860192	0.98	98.05	91646424
FS904_12L_80_GGATGT_L007_trim_paired_merged.fastq	2514912	58780420	0.96	95.9	61295332
FS904_13H_30_CCTTCA_L007_trim_paired_merged.fastq	79610896	20958024	0.21	20.84	100568920
FS904_13H_55_CCTCGG_L007_trim_paired_merged.fastq	3214240	88891072	0.97	96.51	92105312
FS904_13H_80_CCGCGG_L007_trim_paired_merged.fastq	732	15140	0.95	95.39	15872
FS904_13H_80_CCTCGG_L007_trim_paired_merged.fastq	1264264	45367772	0.97	97.29	46632036
FS904_RNA_merged.fastq	41856664	47024972	0.53	52.91	88881636
FS906_80_TP1_12L_TTCGCT_L005_trim_paired_merged.fastq	2166572	70293276	0.97	97.01	72459848
FS906_80_TP1_13H_AAGGGA_L006_trim_paired_merged.fastq	1606176	74336172	0.98	97.89	75942348
FS906_RNA_CCTTCA_L004_RUN2_trim_paired_merged.fastq	37697212	39709076	0.51	51.3	77406288
FS906_RNA_CCTTCA_L004_trim_paired_merged.fastq	18743016	17307896	0.48	48.01	36050912
FS906_RNA_CCTTCA_L005_trim_paired_merged.fastq	3720268	3402184	0.48	47.77	7122452
FS907_80_12L10_CCTTCA_L001_trim_paired_merged.fastq	1663776	84109456	0.98	98.06	85773232
FS907_80_12L9_AAGGGA_L001_trim_paired_merged.fastq	1768148	77988552	0.98	97.78	79756700
FS907_80_13H6_GGACCC_L001_trim_paired_merged.fastq	1803876	43823776	0.96	96.05	45627652
FS907_80_13H8_TTCAGC_L001_trim_paired_merged.fastq	1436380	44725332	0.97	96.89	46161712
FS907_RNA_TTCAGC_L004_RUN2_trim_paired_merged.fastq	57834628	1961376	0.03	3.28	59796004
FS907_RNA_TTCAGC_L004_trim_paired_merged.fastq	30069372	946652	0.03	3.05	31016024
FS907_RNA_TTCAGC_L005_trim_paired_merged.fastq	6152180	196228	0.03	3.09	6348408
FS908_80_12L10_CCTCGG_L001_trim_paired_merged.fastq	1102484	41926332	0.97	97.44	43028816
FS908_80_13H7_GGATGT_L001_trim_paired_merged.fastq	2410464	90003952	0.97	97.39	92414416
FS908_80_TP1_12L_CCTCGG_L006_trim_paired_merged.fastq	464408	61993852	0.99	99.26	62458260
FS908_80_TP1_13H_GGATGT_L006_trim_paired_merged.fastq	2060404	71564284	0.97	97.2	73624688
FS908_RNA_CCTCGG_L004_RUN2_trim_paired_merged.fastq	35900364	29567052	0.45	45.16	65467416
FS908_RNA_CCTCGG_L004_trim_paired_merged.fastq	15073544	11514540	0.43	43.31	26588084
FS908_RNA_CCTCGG_L005_trim_paired_merged.fastq	2978492	2270660	0.43	43.26	5249152
LVWS1_80_TP1_12L_CCTCGG_L003_trim_paired_merged.fastq	2897816	46074308	0.94	94.08	48972124
LVWS1_80_TP1_12L_CCTCGG_L004_trim_paired_merged.fastq	35375516	7588232	0.18	17.66	42963748
LVWS1_80_TP1_13H_AAGACG_L003_trim_paired_merged.fastq	1146040	50520744	0.98	97.78	51666784
LVWS1_80_TP1_13H_AAGACG_L004_trim_paired_merged.fastq	1033348	44229160	0.98	97.72	45262508
LVWS2_TP1_12L_GGACCC_L007_trim_paired_merged.fastq	2226760	86268352	0.97	97.48	88495112
LVWS2_TP1_13H_CCTTCA_L007_trim_paired_merged.fastq	94319020	18363748	0.16	16.3	112682768
LVWS4_55_TP1_12L_CCTTCA_L004_trim_paired_merged.fastq	114455256	20274756	0.15	15.05	134730012
LVWS4_55_TP1_13H_GGACCC_L004_trim_paired_merged.fastq	2567976	89699764	0.97	97.22	92267740
LVWS4_55_TP2_12L_AAGACG_L003_trim_paired_merged.fastq	230528	60660836	1	99.62	60891364
LVWS4_55_TP2_13H_CCTCGG_L003_trim_paired_merged.fastq	215956	93541540	1	99.77	93757496
LVWS5_30_TP1_12L_GGACCC_L006_trim_paired_merged.fastq	833596	69142924	0.99	98.81	69976520
LVWS5_30_TP1_13H_TTCAGC_L006_trim_paired_merged.fastq	309008	54449384	0.99	99.44	54758392
LVWS5_30_TP2_12L_CCTTCA_L003_trim_paired_merged.fastq	657656	62651104	0.99	98.96	63308760
LVWS5_30_TP2_13H_GGACCC_L003_trim_paired_merged.fastq	298748	41624276	0.99	99.29	41923024
LVWS5_55_TP1_12L_AAGACG_L001_trim_paired_merged.fastq	79518064	20139404	0.2	20.21	99657468
LVWS5_55_TP1_13H_CCTCGG_L001_trim_paired_merged.fastq	2113828	192779768	0.99	98.92	194893596
LVWS5_55_TP2_12L_CCTCGG_L003_trim_paired_merged.fastq	414680	41829584	0.99	99.02	42244264
LVWS5_55_TP2_13H_GGATGT_L003_trim_paired_merged.fastq	304176	41171168	0.99	99.27	41475344
LVWS6_30_TP1_12L_AAGACG_L004_trim_paired_merged.fastq	917312	101843596	0.99	99.11	102760908
LVWS6_30_TP1_13H_CCTCGG_L004_trim_paired_merged.fastq	436536	52415052	0.99	99.17	52851588
LVWS6_30_TP2_12L_AAGGGA_L003_trim_paired_merged.fastq	401244	27208708	0.99	98.55	27609952
LVWS6_30_TP2_13H_CCTTCA_L003_trim_paired_merged.fastq	543340	56315824	0.99	99.04	56859164
LVWS6_55_TP1_12L_GGATGT_L004_trim_paired_merged.fastq	77370400	8099380	0.09	9.48	85469780
LVWS6_55_TP1_13H_TTCGCT_L004_trim_paired_merged.fastq	1634724	93793500	0.98	98.29	95428224
LVWS6_55_TP2_12L_TTCAGC_L003_trim_paired_merged.fastq	511552	27139568	0.98	98.15	27651120
LVWS6_55_TP2_13H_AAGACG_L003_trim_paired_merged.fastq	131896	28107772	1	99.53	28239668

## Sheet: Suppl. 6 All MAGs Statistics
Table S6. All non-redundant MAGs recovered from DASTool. Bins were mapped to the 13C-enriched transcripts of all RNA-SIP experiments to elucidate active transcript in the bins. Taxonomy was assigned using both CheckM and GTDBtk and was only assigned to the top 120 bins, and each MAG recovered from Marker 113, Marker 33, and Anemone is listed with its ID, number of contigs, length, GC content, com…
Location	Vent	Year	Temperature (°C)	Sample Name	Bin	Number of expressed genes	Number of observed contigs	Length of expressed genes	Length of observed contigs	Completeness	Contamination	Contig N50	Genome Size	Total Coding Sequences	CheckM taxonomy	GTDBtk taxonomy	Full GTDBtk taxonomy	Domain	Phylum	Class	Order	Family	Genus	Species
Axial Seamount	Marker 113	2013	30	FS903_30_13H	coa_bin_102	19	19	25404	155470	85.5	6.67	6640	2036882	2368	o__Campylobacterales	g__Hydrogenimonas	d__Bacteria;p__Campylobacterota;c__Campylobacteria;o__Campylobacterales;f__Hydrogenimonadaceae;g__Hydrogenimonas	d__Bacteria	p__Campylobacterota	c__Campylobacteria	o__Campylobacterales	f__Hydrogenimonadaceae	g__Hydrogenimonas	NA
Axial Seamount	Marker 113	2013	55	FS903_55_13H	coa_bin_102	624	223	607413	1397919	85.5	6.67	6640	2036882	2368	o__Campylobacterales	g__Hydrogenimonas	d__Bacteria;p__Campylobacterota;c__Campylobacteria;o__Campylobacterales;f__Hydrogenimonadaceae;g__Hydrogenimonas	d__Bacteria	p__Campylobacterota	c__Campylobacteria	o__Campylobacterales	f__Hydrogenimonadaceae	g__Hydrogenimonas	NA
Axial Seamount	Marker 33	2013	30	FS904_30_13H	coa_bin_102	976	269	917251	1639392	85.5	6.67	6640	2036882	2368	o__Campylobacterales	g__Hydrogenimonas	d__Bacteria;p__Campylobacterota;c__Campylobacteria;o__Campylobacterales;f__Hydrogenimonadaceae;g__Hydrogenimonas	d__Bacteria	p__Campylobacterota	c__Campylobacteria	o__Campylobacterales	f__Hydrogenimonadaceae	g__Hydrogenimonas	NA
Axial Seamount	Marker 33	2013	55	FS904_55_13H	coa_bin_102	47	43	47797	326808	85.5	6.67	6640	2036882	2368	o__Campylobacterales	g__Hydrogenimonas	d__Bacteria;p__Campylobacterota;c__Campylobacteria;o__Campylobacterales;f__Hydrogenimonadaceae;g__Hydrogenimonas	d__Bacteria	p__Campylobacterota	c__Campylobacteria	o__Campylobacterales	f__Hydrogenimonadaceae	g__Hydrogenimonas	NA
Axial Seamount	Marker 113	2014	80	FS906_80_TP1_13H	coa_bin_102	1	1	435	14303	85.5	6.67	6640	2036882	2368	o__Campylobacterales	g__Hydrogenimonas	d__Bacteria;p__Campylobacterota;c__Campylobacteria;o__Campylobacterales;f__Hydrogenimonadaceae;g__Hydrogenimonas	d__Bacteria	p__Campylobacterota	c__Campylobacteria	o__Campylobacterales	f__Hydrogenimonadaceae	g__Hydrogenimonas	NA
Axial Seamount	Marker 113	2014	55	LVWS4_55_TP1_13H	coa_bin_102	597	228	578020	1457840	85.5	6.67	6640	2036882	2368	o__Campylobacterales	g__Hydrogenimonas	d__Bacteria;p__Campylobacterota;c__Campylobacteria;o__Campylobacterales;f__Hydrogenimonadaceae;g__Hydrogenimonas	d__Bacteria	p__Campylobacterota	c__Campylobacteria	o__Campylobacterales	f__Hydrogenimonadaceae	g__Hydrogenimonas	NA
Axial Seamount	Marker 113	2014	55	LVWS4_55_TP2_13H	coa_bin_102	3	3	3975	15477	85.5	6.67	6640	2036882	2368	o__Campylobacterales	g__Hydrogenimonas	d__Bacteria;p__Campylobacterota;c__Campylobacteria;o__Campylobacterales;f__Hydrogenimonadaceae;g__Hydrogenimonas	d__Bacteria	p__Campylobacterota	c__Campylobacteria	o__Campylobacterales	f__Hydrogenimonadaceae	g__Hydrogenimonas	NA
Axial Seamount	Anemone	2014	30	LVWS5_30_TP1_13H	coa_bin_102	9	9	8829	81117	85.5	6.67	6640	2036882	2368	o__Campylobacterales	g__Hydrogenimonas	d__Bacteria;p__Campylobacterota;c__Campylobacteria;o__Campylobacterales;f__Hydrogenimonadaceae;g__Hydrogenimonas	d__Bacteria	p__Campylobacterota	c__Campylobacteria	o__Campylobacterales	f__Hydrogenimonadaceae	g__Hydrogenimonas	NA
Axial Seamount	Anemone	2014	30	LVWS5_30_TP2_13H	coa_bin_102	1	1	369	5217	85.5	6.67	6640	2036882	2368	o__Campylobacterales	g__Hydrogenimonas	d__Bacteria;p__Campylobacterota;c__Campylobacteria;o__Campylobacterales;f__Hydrogenimonadaceae;g__Hydrogenimonas	d__Bacteria	p__Campylobacterota	c__Campylobacteria	o__Campylobacterales	f__Hydrogenimonadaceae	g__Hydrogenimonas	NA
Axial Seamount	Anemone	2014	55	LVWS5_55_TP1_13H	coa_bin_102	74	61	79685	443679	85.5	6.67	6640	2036882	2368	o__Campylobacterales	g__Hydrogenimonas	d__Bacteria;p__Campylobacterota;c__Campylobacteria;o__Campylobacterales;f__Hydrogenimonadaceae;g__Hydrogenimonas	d__Bacteria	p__Campylobacterota	c__Campylobacteria	o__Campylobacterales	f__Hydrogenimonadaceae	g__Hydrogenimonas	NA
Axial Seamount	Anemone	2014	55	LVWS5_55_TP2_13H	coa_bin_102	575	213	541738	1356959	85.5	6.67	6640	2036882	2368	o__Campylobacterales	g__Hydrogenimonas	d__Bacteria;p__Campylobacterota;c__Campylobacteria;o__Campylobacterales;f__Hydrogenimonadaceae;g__Hydrogenimonas	d__Bacteria	p__Campylobacterota	c__Campylobacteria	o__Campylobacterales	f__Hydrogenimonadaceae	g__Hydrogenimonas	NA
Axial Seamount	Marker 33	2014	30	LVWS6_30_TP1_13H	coa_bin_102	380	199	390184	1298702	85.5	6.67	6640	2036882	2368	o__Campylobacterales	g__Hydrogenimonas	d__Bacteria;p__Campylobacterota;c__Campylobacteria;o__Campylobacterales;f__Hydrogenimonadaceae;g__Hydrogenimonas	d__Bacteria	p__Campylobacterota	c__Campylobacteria	o__Campylobacterales	f__Hydrogenimonadaceae	g__Hydrogenimonas	NA
Axial Seamount	Marker 33	2014	30	LVWS6_30_TP2_13H	coa_bin_102	392	193	403848	1242098	85.5	6.67	6640	2036882	2368	o__Campylobacterales	g__Hydrogenimonas	d__Bacteria;p__Campylobacterota;c__Campylobacteria;o__Campylobacterales;f__Hydrogenimonadaceae;g__Hydrogenimonas	d__Bacteria	p__Campylobacterota	c__Campylobacteria	o__Campylobacterales	f__Hydrogenimonadaceae	g__Hydrogenimonas	NA
Axial Seamount	Marker 33	2014	55	LVWS6_55_TP1_13H	coa_bin_102	927	256	854538	1600550	85.5	6.67	6640	2036882	2368	o__Campylobacterales	g__Hydrogenimonas	d__Bacteria;p__Campylobacterota;c__Campylobacteria;o__Campylobacterales;f__Hydrogenimonadaceae;g__Hydrogenimonas	d__Bacteria	p__Campylobacterota	c__Campylobacteria	o__Campylobacterales	f__Hydrogenimonadaceae	g__Hydrogenimonas	NA
Axial Seamount	Marker 33	2014	55	LVWS6_55_TP2_13H	coa_bin_102	3	3	1348	24653	85.5	6.67	6640	2036882	2368	o__Campylobacterales	g__Hydrogenimonas	d__Bacteria;p__Campylobacterota;c__Campylobacteria;o__Campylobacterales;f__Hydrogenimonadaceae;g__Hydrogenimonas	d__Bacteria	p__Campylobacterota	c__Campylobacteria	o__Campylobacterales	f__Hydrogenimonadaceae	g__Hydrogenimonas	NA
Axial Seamount	Marker 33	2013	30	FS904_30_13H	coa_bin_103	1	1	1629	36555	87.97	2.83	39896	3189055	2880	p__Chloroflexi	o__Anaerolineales	d__Bacteria;p__Chloroflexota;c__Anaerolineae;o__Anaerolineales	d__Bacteria	p__Chloroflexota	c__Anaerolineae	o__Anaerolineales	f__UBA4823	g__JAUWPO01	NA
Axial Seamount	Anemone	2014	55	LVWS5_55_TP1_13H	coa_bin_103	1	1	1146	39170	87.97	2.83	39896	3189055	2880	p__Chloroflexi	o__Anaerolineales	d__Bacteria;p__Chloroflexota;c__Anaerolineae;o__Anaerolineales	d__Bacteria	p__Chloroflexota	c__Anaerolineae	o__Anaerolineales	f__UBA4823	g__JAUWPO01	NA
Axial Seamount	Marker 113	2013	30	FS903_30_13H	coa_bin_104	1	1	1164	11466	91.06	4.61	14841	1962950	2070	c__Epsilonproteobacteria	g__Hydrogenimonas	d__Bacteria;p__Campylobacterota;c__Campylobacteria;o__Campylobacterales;f__Hydrogenimonadaceae;g__Hydrogenimonas	d__Bacteria	p__Campylobacterota	c__Campylobacteria	o__Campylobacterales	f__Hydrogenimonadaceae	g__Hydrogenimonas	NA
Axial Seamount	Marker 113	2013	55	FS903_55_13H	coa_bin_104	40	25	36126	236042	91.06	4.61	14841	1962950	2070	c__Epsilonproteobacteria	g__Hydrogenimonas	d__Bacteria;p__Campylobacterota;c__Campylobacteria;o__Campylobacterales;f__Hydrogenimonadaceae;g__Hydrogenimonas	d__Bacteria	p__Campylobacterota	c__Campylobacteria	o__Campylobacterales	f__Hydrogenimonadaceae	g__Hydrogenimonas	NA
Axial Seamount	Marker 33	2013	30	FS904_30_13H	coa_bin_104	60	38	52898	538630	91.06	4.61	14841	1962950	2070	c__Epsilonproteobacteria	g__Hydrogenimonas	d__Bacteria;p__Campylobacterota;c__Campylobacteria;o__Campylobacterales;f__Hydrogenimonadaceae;g__Hydrogenimonas	d__Bacteria	p__Campylobacterota	c__Campylobacteria	o__Campylobacterales	f__Hydrogenimonadaceae	g__Hydrogenimonas	NA
Axial Seamount	Marker 33	2013	55	FS904_55_13H	coa_bin_104	13	13	13434	82974	91.06	4.61	14841	1962950	2070	c__Epsilonproteobacteria	g__Hydrogenimonas	d__Bacteria;p__Campylobacterota;c__Campylobacteria;o__Campylobacterales;f__Hydrogenimonadaceae;g__Hydrogenimonas	d__Bacteria	p__Campylobacterota	c__Campylobacteria	o__Campylobacterales	f__Hydrogenimonadaceae	g__Hydrogenimonas	NA
Axial Seamount	Anemone	2014	80	FS907_80_13H	coa_bin_104	1	1	1266	5580	91.06	4.61	14841	1962950	2070	c__Epsilonproteobacteria	g__Hydrogenimonas	d__Bacteria;p__Campylobacterota;c__Campylobacteria;o__Campylobacterales;f__Hydrogenimonadaceae;g__Hydrogenimonas	d__Bacteria	p__Campylobacterota	c__Campylobacteria	o__Campylobacterales	f__Hydrogenimonadaceae	g__Hydrogenimonas	NA
Axial Seamount	Marker 33	2014	80	FS908_80_TP2_13H7	coa_bin_104	3	3	3960	77117	91.06	4.61	14841	1962950	2070	c__Epsilonproteobacteria	g__Hydrogenimonas	d__Bacteria;p__Campylobacterota;c__Campylobacteria;o__Campylobacterales;f__Hydrogenimonadaceae;g__Hydrogenimonas	d__Bacteria	p__Campylobacterota	c__Campylobacteria	o__Campylobacterales	f__Hydrogenimonadaceae	g__Hydrogenimonas	NA
Axial Seamount	Anemone	2013	80	LVWS2_80_TP1_13H	coa_bin_104	2	2	1764	33903	91.06	4.61	14841	1962950	2070	c__Epsilonproteobacteria	g__Hydrogenimonas	d__Bacteria;p__Campylobacterota;c__Campylobacteria;o__Campylobacterales;f__Hydrogenimonadaceae;g__Hydrogenimonas	d__Bacteria	p__Campylobacterota	c__Campylobacteria	o__Campylobacterales	f__Hydrogenimonadaceae	g__Hydrogenimonas	NA
Axial Seamount	Marker 113	2014	55	LVWS4_55_TP1_13H	coa_bin_104	32	27	28833	339355	91.06	4.61	14841	1962950	2070	c__Epsilonproteobacteria	g__Hydrogenimonas	d__Bacteria;p__Campylobacterota;c__Campylobacteria;o__Campylobacterales;f__Hydrogenimonadaceae;g__Hydrogenimonas	d__Bacteria	p__Campylobacterota	c__Campylobacteria	o__Campylobacterales	f__Hydrogenimonadaceae	g__Hydrogenimonas	NA
Axial Seamount	Marker 113	2014	55	LVWS4_55_TP2_13H	coa_bin_104	1	1	1074	7734	91.06	4.61	14841	1962950	2070	c__Epsilonproteobacteria	g__Hydrogenimonas	d__Bacteria;p__Campylobacterota;c__Campylobacteria;o__Campylobacterales;f__Hydrogenimonadaceae;g__Hydrogenimonas	d__Bacteria	p__Campylobacterota	c__Campylobacteria	o__Campylobacterales	f__Hydrogenimonadaceae	g__Hydrogenimonas	NA
Axial Seamount	Anemone	2014	30	LVWS5_30_TP1_13H	coa_bin_104	255	97	300014	1446394	91.06	4.61	14841	1962950	2070	c__Epsilonproteobacteria	g__Hydrogenimonas	d__Bacteria;p__Campylobacterota;c__Campylobacteria;o__Campylobacterales;f__Hydrogenimonadaceae;g__Hydrogenimonas	d__Bacteria	p__Campylobacterota	c__Campylobacteria	o__Campylobacterales	f__Hydrogenimonadaceae	g__Hydrogenimonas	NA
Axial Seamount	Anemone	2014	30	LVWS5_30_TP2_13H	coa_bin_104	8	7	12327	78860	91.06	4.61	14841	1962950	2070	c__Epsilonproteobacteria	g__Hydrogenimonas	d__Bacteria;p__Campylobacterota;c__Campylobacteria;o__Campylobacterales;f__Hydrogenimonadaceae;g__Hydrogenimonas	d__Bacteria	p__Campylobacterota	c__Campylobacteria	o__Campylobacterales	f__Hydrogenimonadaceae	g__Hydrogenimonas	NA
Axial Seamount	Anemone	2014	55	LVWS5_55_TP1_13H	coa_bin_104	9	9	10191	99611	91.06	4.61	14841	1962950	2070	c__Epsilonproteobacteria	g__Hydrogenimonas	d__Bacteria;p__Campylobacterota;c__Campylobacteria;o__Campylobacterales;f__Hydrogenimonadaceae;g__Hydrogenimonas	d__Bacteria	p__Campylobacterota	c__Campylobacteria	o__Campylobacterales	f__Hydrogenimonadaceae	g__Hydrogenimonas	NA
Axial Seamount	Anemone	2014	55	LVWS5_55_TP2_13H	coa_bin_104	13	11	14430	188819	91.06	4.61	14841	1962950	2070	c__Epsilonproteobacteria	g__Hydrogenimonas	d__Bacteria;p__Campylobacterota;c__Campylobacteria;o__Campylobacterales;f__Hydrogenimonadaceae;g__Hydrogenimonas	d__Bacteria	p__Campylobacterota	c__Campylobacteria	o__Campylobacterales	f__Hydrogenimonadaceae	g__Hydrogenimonas	NA
Axial Seamount	Marker 33	2014	30	LVWS6_30_TP1_13H	coa_bin_104	821	129	844910	1690440	91.06	4.61	14841	1962950	2070	c__Epsilonproteobacteria	g__Hydrogenimonas	d__Bacteria;p__Campylobacterota;c__Campylobacteria;o__Campylobacterales;f__Hydrogenimonadaceae;g__Hydrogenimonas	d__Bacteria	p__Campylobacterota	c__Campylobacteria	o__Campylobacterales	f__Hydrogenimonadaceae	g__Hydrogenimonas	NA
Axial Seamount	Marker 33	2014	30	LVWS6_30_TP2_13H	coa_bin_104	26	20	23605	303073	91.06	4.61	14841	1962950	2070	c__Epsilonproteobacteria	g__Hydrogenimonas	d__Bacteria;p__Campylobacterota;c__Campylobacteria;o__Campylobacterales;f__Hydrogenimonadaceae;g__Hydrogenimonas	d__Bacteria	p__Campylobacterota	c__Campylobacteria	o__Campylobacterales	f__Hydrogenimonadaceae	g__Hydrogenimonas	NA
Axial Seamount	Marker 33	2014	55	LVWS6_55_TP1_13H	coa_bin_104	71	42	59149	582684	91.06	4.61	14841	1962950	2070	c__Epsilonproteobacteria	g__Hydrogenimonas	d__Bacteria;p__Campylobacterota;c__Campylobacteria;o__Campylobacterales;f__Hydrogenimonadaceae;g__Hydrogenimonas	d__Bacteria	p__Campylobacterota	c__Campylobacteria	o__Campylobacterales	f__Hydrogenimonadaceae	g__Hydrogenimonas	NA
Axial Seamount	Marker 33	2014	55	LVWS6_55_TP2_13H	coa_bin_104	1	1	1041	6763	91.06	4.61	14841	1962950	2070	c__Epsilonproteobacteria	g__Hydrogenimonas	d__Bacteria;p__Campylobacterota;c__Campylobacteria;o__Campylobacterales;f__Hydrogenimonadaceae;g__Hydrogenimonas	d__Bacteria	p__Campylobacterota	c__Campylobacteria	o__Campylobacterales	f__Hydrogenimonadaceae	g__Hydrogenimonas	NA
Axial Seamount	Marker 33	2013	30	FS904_30_13H	coa_bin_11	1	1	999	5120	85.66	2.43	7230	1045173	1004	k__Bacteria	c__Gracilibacteria	d__Bacteria;p__Patescibacteria;c__Gracilibacteria	d__Bacteria	p__Patescibacteria	c__Gracilibacteria	o__UBA4473	f__UBA4473	g__JAGLIF01	NA
Axial Seamount	Anemone	2014	80	FS907_80_13H	coa_bin_11	1	1	987	4871	85.66	2.43	7230	1045173	1004	k__Bacteria	c__Gracilibacteria	d__Bacteria;p__Patescibacteria;c__Gracilibacteria	d__Bacteria	p__Patescibacteria	c__Gracilibacteria	o__UBA4473	f__UBA4473	g__JAGLIF01	NA
Axial Seamount	Marker 33	2014	55	LVWS6_55_TP1_13H	coa_bin_11	1	1	537	5174	85.66	2.43	7230	1045173	1004	k__Bacteria	c__Gracilibacteria	d__Bacteria;p__Patescibacteria;c__Gracilibacteria	d__Bacteria	p__Patescibacteria	c__Gracilibacteria	o__UBA4473	f__UBA4473	g__JAGLIF01	NA
Axial Seamount	Marker 113	2013	55	FS903_55_13H	coa_bin_115	1	1	1059	9315	88.71	1.18	8160	1282660	1279	o__Aquificales	o__Aquificales	d__Bacteria;p__Aquificota;c__Aquificae;o__Aquificales	d__Bacteria	p__Aquificota	c__Aquificae	o__Aquificales	f__QOAS01	NA	NA
Axial Seamount	Marker 33	2013	30	FS904_30_13H	coa_bin_115	1	1	1125	9662	88.71	1.18	8160	1282660	1279	o__Aquificales	o__Aquificales	d__Bacteria;p__Aquificota;c__Aquificae;o__Aquificales	d__Bacteria	p__Aquificota	c__Aquificae	o__Aquificales	f__QOAS01	NA	NA
Axial Seamount	Anemone	2014	80	FS907_80_13H	coa_bin_115	20	12	20450	64330	88.71	1.18	8160	1282660	1279	o__Aquificales	o__Aquificales	d__Bacteria;p__Aquificota;c__Aquificae;o__Aquificales	d__Bacteria	p__Aquificota	c__Aquificae	o__Aquificales	f__QOAS01	NA	NA
Axial Seamount	Anemone	2013	80	LVWS2_80_TP1_13H	coa_bin_115	10	8	9352	52302	88.71	1.18	8160	1282660	1279	o__Aquificales	o__Aquificales	d__Bacteria;p__Aquificota;c__Aquificae;o__Aquificales	d__Bacteria	p__Aquificota	c__Aquificae	o__Aquificales	f__QOAS01	NA	NA
Axial Seamount	Anemone	2014	30	LVWS5_30_TP1_13H	coa_bin_115	10	10	13305	73005	88.71	1.18	8160	1282660	1279	o__Aquificales	o__Aquificales	d__Bacteria;p__Aquificota;c__Aquificae;o__Aquificales	d__Bacteria	p__Aquificota	c__Aquificae	o__Aquificales	f__QOAS01	NA	NA
Axial Seamount	Anemone	2014	30	LVWS5_30_TP2_13H	coa_bin_115	15	15	24891	174953	88.71	1.18	8160	1282660	1279	o__Aquificales	o__Aquificales	d__Bacteria;p__Aquificota;c__Aquificae;o__Aquificales	d__Bacteria	p__Aquificota	c__Aquificae	o__Aquificales	f__QOAS01	NA	NA
Axial Seamount	Anemone	2014	55	LVWS5_55_TP1_13H	coa_bin_115	33	26	41883	255833	88.71	1.18	8160	1282660	1279	o__Aquificales	o__Aquificales	d__Bacteria;p__Aquificota;c__Aquificae;o__Aquificales	d__Bacteria	p__Aquificota	c__Aquificae	o__Aquificales	f__QOAS01	NA	NA
Axial Seamount	Anemone	2014	55	LVWS5_55_TP2_13H	coa_bin_115	3	3	4686	22909	88.71	1.18	8160	1282660	1279	o__Aquificales	o__Aquificales	d__Bacteria;p__Aquificota;c__Aquificae;o__Aquificales	d__Bacteria	p__Aquificota	c__Aquificae	o__Aquificales	f__QOAS01	NA	NA
Axial Seamount	Marker 33	2014	30	LVWS6_30_TP1_13H	coa_bin_115	1	1	1149	6565	88.71	1.18	8160	1282660	1279	o__Aquificales	o__Aquificales	d__Bacteria;p__Aquificota;c__Aquificae;o__Aquificales	d__Bacteria	p__Aquificota	c__Aquificae	o__Aquificales	f__QOAS01	NA	NA
Axial Seamount	Marker 33	2014	30	LVWS6_30_TP2_13H	coa_bin_115	1	1	1125	9662	88.71	1.18	8160	1282660	1279	o__Aquificales	o__Aquificales	d__Bacteria;p__Aquificota;c__Aquificae;o__Aquificales	d__Bacteria	p__Aquificota	c__Aquificae	o__Aquificales	f__QOAS01	NA	NA
Axial Seamount	Marker 33	2014	55	LVWS6_55_TP1_13H	coa_bin_115	1	1	1125	9662	88.71	1.18	8160	1282660	1279	o__Aquificales	o__Aquificales	d__Bacteria;p__Aquificota;c__Aquificae;o__Aquificales	d__Bacteria	p__Aquificota	c__Aquificae	o__Aquificales	f__QOAS01	NA	NA
Axial Seamount	Marker 33	2013	30	FS904_30_13H	coa_bin_117	1	1	633	6716	26.8	2.48	3924	557388	671	k__Bacteria	o__Thermosulfidibacterales	d__Bacteria;p__Thermosulfidibacterota;c__Thermosulfidibacteria;o__Thermosulfidibacterales	d__Bacteria	p__Thermosulfidibacterota	c__Thermosulfidibacteria	o__Thermosulfidibacterales	f__B14-G1	NA	NA
Axial Seamount	Marker 33	2013	55	FS904_55_13H	coa_bin_117	1	1	633	6716	26.8	2.48	3924	557388	671	k__Bacteria	o__Thermosulfidibacterales	d__Bacteria;p__Thermosulfidibacterota;c__Thermosulfidibacteria;o__Thermosulfidibacterales	d__Bacteria	p__Thermosulfidibacterota	c__Thermosulfidibacteria	o__Thermosulfidibacterales	f__B14-G1	NA	NA
Axial Seamount	Marker 113	2014	55	LVWS4_55_TP1_13H	coa_bin_117	1	1	633	6716	26.8	2.48	3924	557388	671	k__Bacteria	o__Thermosulfidibacterales	d__Bacteria;p__Thermosulfidibacterota;c__Thermosulfidibacteria;o__Thermosulfidibacterales	d__Bacteria	p__Thermosulfidibacterota	c__Thermosulfidibacteria	o__Thermosulfidibacterales	f__B14-G1	NA	NA
Axial Seamount	Anemone	2014	55	LVWS5_55_TP2_13H	coa_bin_117	1	1	633	6716	26.8	2.48	3924	557388	671	k__Bacteria	o__Thermosulfidibacterales	d__Bacteria;p__Thermosulfidibacterota;c__Thermosulfidibacteria;o__Thermosulfidibacterales	d__Bacteria	p__Thermosulfidibacterota	c__Thermosulfidibacteria	o__Thermosulfidibacterales	f__B14-G1	NA	NA
Axial Seamount	Marker 33	2014	55	LVWS6_55_TP1_13H	coa_bin_117	1	1	633	6716	26.8	2.48	3924	557388	671	k__Bacteria	o__Thermosulfidibacterales	d__Bacteria;p__Thermosulfidibacterota;c__Thermosulfidibacteria;o__Thermosulfidibacterales	d__Bacteria	p__Thermosulfidibacterota	c__Thermosulfidibacteria	o__Thermosulfidibacterales	f__B14-G1	NA	NA
Axial Seamount	Marker 33	2013	30	FS904_30_13H	coa_bin_124	1	1	84	17580	99.75	0.52	22425	1689659	1738	k__Bacteria	g__Alloalcanivorax	d__Bacteria;p__Pseudomonadota;c__Gammaproteobacteria;o__Pseudomonadales;f__Alcanivoracaceae;g__Alloalcanivorax	d__Bacteria	p__Pseudomonadota	c__Gammaproteobacteria	o__Pseudomonadales	f__Alcanivoracaceae	g__Alloalcanivorax	s__Alloalcanivorax venustensis
Axial Seamount	Marker 113	2014	55	LVWS4_55_TP1_13H	coa_bin_124	1	1	1266	34714	99.75	0.52	22425	1689659	1738	k__Bacteria	g__Alloalcanivorax	d__Bacteria;p__Pseudomonadota;c__Gammaproteobacteria;o__Pseudomonadales;f__Alcanivoracaceae;g__Alloalcanivorax	d__Bacteria	p__Pseudomonadota	c__Gammaproteobacteria	o__Pseudomonadales	f__Alcanivoracaceae	g__Alloalcanivorax	s__Alloalcanivorax venustensis
Axial Seamount	Marker 113	2013	30	FS903_30_13H	coa_bin_126	1	1	1827	3142	66.63	5.26	4852	1724976	1728	p__Chloroflexi	f__Villigracilaceae	d__Bacteria;p__Chloroflexota;c__Anaerolineae;o__Anaerolineales;f__Villigracilaceae	d__Bacteria	p__Chloroflexota	c__Anaerolineae	o__Anaerolineales	f__Villigracilaceae	NA	NA
Axial Seamount	Marker 33	2013	55	FS904_55_13H	coa_bin_126	1	1	1149	5251	66.63	5.26	4852	1724976	1728	p__Chloroflexi	f__Villigracilaceae	d__Bacteria;p__Chloroflexota;c__Anaerolineae;o__Anaerolineales;f__Villigracilaceae	d__Bacteria	p__Chloroflexota	c__Anaerolineae	o__Anaerolineales	f__Villigracilaceae	NA	NA
Axial Seamount	Anemone	2014	80	FS907_80_13H	coa_bin_126	1	1	1137	3222	66.63	5.26	4852	1724976	1728	p__Chloroflexi	f__Villigracilaceae	d__Bacteria;p__Chloroflexota;c__Anaerolineae;o__Anaerolineales;f__Villigracilaceae	d__Bacteria	p__Chloroflexota	c__Anaerolineae	o__Anaerolineales	f__Villigracilaceae	NA	NA
Axial Seamount	Marker 113	2013	80	LVWS1_80_TP1_13H	coa_bin_126	1	1	1257	8349	66.63	5.26	4852	1724976	1728	p__Chloroflexi	f__Villigracilaceae	d__Bacteria;p__Chloroflexota;c__Anaerolineae;o__Anaerolineales;f__Villigracilaceae	d__Bacteria	p__Chloroflexota	c__Anaerolineae	o__Anaerolineales	f__Villigracilaceae	NA	NA
Axial Seamount	Anemone	2013	80	LVWS2_80_TP1_13H	coa_bin_126	1	1	1276	2785	66.63	5.26	4852	1724976	1728	p__Chloroflexi	f__Villigracilaceae	d__Bacteria;p__Chloroflexota;c__Anaerolineae;o__Anaerolineales;f__Villigracilaceae	d__Bacteria	p__Chloroflexota	c__Anaerolineae	o__Anaerolineales	f__Villigracilaceae	NA	NA
Axial Seamount	Marker 113	2013	30	FS903_30_13H	coa_bin_128	38	38	56359	313889	82.15	4.65	7688	3445428	3605	p__Bacteroidetes	o__Bacteroidales	d__Bacteria;p__Bacteroidota;c__Bacteroidia;o__Bacteroidales	d__Bacteria	p__Bacteroidota	c__Bacteroidia	o__Bacteroidales	f__F082	g__B16-G9	NA
Axial Seamount	Marker 113	2013	55	FS903_55_13H	coa_bin_128	46	45	76989	366111	82.15	4.65	7688	3445428	3605	p__Bacteroidetes	o__Bacteroidales	d__Bacteria;p__Bacteroidota;c__Bacteroidia;o__Bacteroidales	d__Bacteria	p__Bacteroidota	c__Bacteroidia	o__Bacteroidales	f__F082	g__B16-G9	NA
Axial Seamount	Marker 33	2013	30	FS904_30_13H	coa_bin_128	35	33	47679	337676	82.15	4.65	7688	3445428	3605	p__Bacteroidetes	o__Bacteroidales	d__Bacteria;p__Bacteroidota;c__Bacteroidia;o__Bacteroidales	d__Bacteria	p__Bacteroidota	c__Bacteroidia	o__Bacteroidales	f__F082	g__B16-G9	NA
Axial Seamount	Marker 33	2013	55	FS904_55_13H	coa_bin_128	35	33	57784	304335	82.15	4.65	7688	3445428	3605	p__Bacteroidetes	o__Bacteroidales	d__Bacteria;p__Bacteroidota;c__Bacteroidia;o__Bacteroidales	d__Bacteria	p__Bacteroidota	c__Bacteroidia	o__Bacteroidales	f__F082	g__B16-G9	NA
Axial Seamount	Marker 33	2013	80	FS904_80_13H	coa_bin_128	17	17	29367	142535	82.15	4.65	7688	3445428	3605	p__Bacteroidetes	o__Bacteroidales	d__Bacteria;p__Bacteroidota;c__Bacteroidia;o__Bacteroidales	d__Bacteria	p__Bacteroidota	c__Bacteroidia	o__Bacteroidales	f__F082	g__B16-G9	NA
Axial Seamount	Marker 113	2014	80	FS906_80_TP1_13H	coa_bin_128	2	2	1566	5669	82.15	4.65	7688	3445428	3605	p__Bacteroidetes	o__Bacteroidales	d__Bacteria;p__Bacteroidota;c__Bacteroidia;o__Bacteroidales	d__Bacteria	p__Bacteroidota	c__Bacteroidia	o__Bacteroidales	f__F082	g__B16-G9	NA
Axial Seamount	Anemone	2014	80	FS907_80_13H	coa_bin_128	43	41	69440	360747	82.15	4.65	7688	3445428	3605	p__Bacteroidetes	o__Bacteroidales	d__Bacteria;p__Bacteroidota;c__Bacteroidia;o__Bacteroidales	d__Bacteria	p__Bacteroidota	c__Bacteroidia	o__Bacteroidales	f__F082	g__B16-G9	NA
Axial Seamount	Marker 33	2014	80	FS908_80_TP1_13H	coa_bin_128	2	2	1884	13316	82.15	4.65	7688	3445428	3605	p__Bacteroidetes	o__Bacteroidales	d__Bacteria;p__Bacteroidota;c__Bacteroidia;o__Bacteroidales	d__Bacteria	p__Bacteroidota	c__Bacteroidia	o__Bacteroidales	f__F082	g__B16-G9	NA
Axial Seamount	Marker 33	2014	80	FS908_80_TP2_13H7	coa_bin_128	21	20	30087	141554	82.15	4.65	7688	3445428	3605	p__Bacteroidetes	o__Bacteroidales	d__Bacteria;p__Bacteroidota;c__Bacteroidia;o__Bacteroidales	d__Bacteria	p__Bacteroidota	c__Bacteroidia	o__Bacteroidales	f__F082	g__B16-G9	NA
Axial Seamount	Marker 113	2013	80	LVWS1_80_TP1_13H	coa_bin_128	10	9	16554	88721	82.15	4.65	7688	3445428	3605	p__Bacteroidetes	o__Bacteroidales	d__Bacteria;p__Bacteroidota;c__Bacteroidia;o__Bacteroidales	d__Bacteria	p__Bacteroidota	c__Bacteroidia	o__Bacteroidales	f__F082	g__B16-G9	NA
Axial Seamount	Anemone	2013	80	LVWS2_80_TP1_13H	coa_bin_128	28	27	50814	230294	82.15	4.65	7688	3445428	3605	p__Bacteroidetes	o__Bacteroidales	d__Bacteria;p__Bacteroidota;c__Bacteroidia;o__Bacteroidales	d__Bacteria	p__Bacteroidota	c__Bacteroidia	o__Bacteroidales	f__F082	g__B16-G9	NA
Axial Seamount	Marker 113	2014	55	LVWS4_55_TP1_13H	coa_bin_128	5	5	7287	36881	82.15	4.65	7688	3445428	3605	p__Bacteroidetes	o__Bacteroidales	d__Bacteria;p__Bacteroidota;c__Bacteroidia;o__Bacteroidales	d__Bacteria	p__Bacteroidota	c__Bacteroidia	o__Bacteroidales	f__F082	g__B16-G9	NA
Axial Seamount	Marker 113	2014	55	LVWS4_55_TP2_13H	coa_bin_128	3	3	2481	41760	82.15	4.65	7688	3445428	3605	p__Bacteroidetes	o__Bacteroidales	d__Bacteria;p__Bacteroidota;c__Bacteroidia;o__Bacteroidales	d__Bacteria	p__Bacteroidota	c__Bacteroidia	o__Bacteroidales	f__F082	g__B16-G9	NA
Axial Seamount	Anemone	2014	30	LVWS5_30_TP1_13H	coa_bin_128	2	2	5556	10741	82.15	4.65	7688	3445428	3605	p__Bacteroidetes	o__Bacteroidales	d__Bacteria;p__Bacteroidota;c__Bacteroidia;o__Bacteroidales	d__Bacteria	p__Bacteroidota	c__Bacteroidia	o__Bacteroidales	f__F082	g__B16-G9	NA
Axial Seamount	Anemone	2014	30	LVWS5_30_TP2_13H	coa_bin_128	1	1	1146	8585	82.15	4.65	7688	3445428	3605	p__Bacteroidetes	o__Bacteroidales	d__Bacteria;p__Bacteroidota;c__Bacteroidia;o__Bacteroidales	d__Bacteria	p__Bacteroidota	c__Bacteroidia	o__Bacteroidales	f__F082	g__B16-G9	NA
Axial Seamount	Anemone	2014	55	LVWS5_55_TP1_13H	coa_bin_128	5	5	7038	37666	82.15	4.65	7688	3445428	3605	p__Bacteroidetes	o__Bacteroidales	d__Bacteria;p__Bacteroidota;c__Bacteroidia;o__Bacteroidales	d__Bacteria	p__Bacteroidota	c__Bacteroidia	o__Bacteroidales	f__F082	g__B16-G9	NA
Axial Seamount	Marker 33	2014	30	LVWS6_30_TP1_13H	coa_bin_128	1	1	1701	15588	82.15	4.65	7688	3445428	3605	p__Bacteroidetes	o__Bacteroidales	d__Bacteria;p__Bacteroidota;c__Bacteroidia;o__Bacteroidales	d__Bacteria	p__Bacteroidota	c__Bacteroidia	o__Bacteroidales	f__F082	g__B16-G9	NA
Axial Seamount	Marker 33	2014	30	LVWS6_30_TP2_13H	coa_bin_128	4	4	5427	43840	82.15	4.65	7688	3445428	3605	p__Bacteroidetes	o__Bacteroidales	d__Bacteria;p__Bacteroidota;c__Bacteroidia;o__Bacteroidales	d__Bacteria	p__Bacteroidota	c__Bacteroidia	o__Bacteroidales	f__F082	g__B16-G9	NA
Axial Seamount	Marker 33	2014	55	LVWS6_55_TP1_13H	coa_bin_128	1	1	1644	8488	82.15	4.65	7688	3445428	3605	p__Bacteroidetes	o__Bacteroidales	d__Bacteria;p__Bacteroidota;c__Bacteroidia;o__Bacteroidales	d__Bacteria	p__Bacteroidota	c__Bacteroidia	o__Bacteroidales	f__F082	g__B16-G9	NA
Axial Seamount	Marker 33	2014	55	LVWS6_55_TP2_13H	coa_bin_128	3	3	4302	37144	82.15	4.65	7688	3445428	3605	p__Bacteroidetes	o__Bacteroidales	d__Bacteria;p__Bacteroidota;c__Bacteroidia;o__Bacteroidales	d__Bacteria	p__Bacteroidota	c__Bacteroidia	o__Bacteroidales	f__F082	g__B16-G9	NA
Axial Seamount	Marker 113	2013	30	FS903_30_13H	coa_bin_129	1	1	2472	5871	83.25	0.24	16918	2106756	1989	f__Desulfobacteraceae	g__Desulfobacula	d__Bacteria;p__Desulfobacterota;c__Desulfobacteria;o__Desulfobacterales;f__Desulfobacteraceae;g__Desulfobacula	d__Bacteria	p__Desulfobacterota	c__Desulfobacteria	o__Desulfobacterales	f__Desulfobacteraceae	g__Desulfobacula	NA
Axial Seamount	Marker 33	2013	55	FS904_55_13H	coa_bin_129	1	1	1326	23692	83.25	0.24	16918	2106756	1989	f__Desulfobacteraceae	g__Desulfobacula	d__Bacteria;p__Desulfobacterota;c__Desulfobacteria;o__Desulfobacterales;f__Desulfobacteraceae;g__Desulfobacula	d__Bacteria	p__Desulfobacterota	c__Desulfobacteria	o__Desulfobacterales	f__Desulfobacteraceae	g__Desulfobacula	NA
Axial Seamount	Anemone	2014	80	FS907_80_13H	coa_bin_129	1	1	1581	13517	83.25	0.24	16918	2106756	1989	f__Desulfobacteraceae	g__Desulfobacula	d__Bacteria;p__Desulfobacterota;c__Desulfobacteria;o__Desulfobacterales;f__Desulfobacteraceae;g__Desulfobacula	d__Bacteria	p__Desulfobacterota	c__Desulfobacteria	o__Desulfobacterales	f__Desulfobacteraceae	g__Desulfobacula	NA
Axial Seamount	Marker 33	2014	80	FS908_80_TP2_13H7	coa_bin_129	1	1	957	27931	83.25	0.24	16918	2106756	1989	f__Desulfobacteraceae	g__Desulfobacula	d__Bacteria;p__Desulfobacterota;c__Desulfobacteria;o__Desulfobacterales;f__Desulfobacteraceae;g__Desulfobacula	d__Bacteria	p__Desulfobacterota	c__Desulfobacteria	o__Desulfobacterales	f__Desulfobacteraceae	g__Desulfobacula	NA
Axial Seamount	Marker 113	2014	55	LVWS4_55_TP1_13H	coa_bin_129	1	1	2628	5146	83.25	0.24	16918	2106756	1989	f__Desulfobacteraceae	g__Desulfobacula	d__Bacteria;p__Desulfobacterota;c__Desulfobacteria;o__Desulfobacterales;f__Desulfobacteraceae;g__Desulfobacula	d__Bacteria	p__Desulfobacterota	c__Desulfobacteria	o__Desulfobacterales	f__Desulfobacteraceae	g__Desulfobacula	NA
Axial Seamount	Anemone	2014	30	LVWS5_30_TP2_13H	coa_bin_129	1	1	1509	23582	83.25	0.24	16918	2106756	1989	f__Desulfobacteraceae	g__Desulfobacula	d__Bacteria;p__Desulfobacterota;c__Desulfobacteria;o__Desulfobacterales;f__Desulfobacteraceae;g__Desulfobacula	d__Bacteria	p__Desulfobacterota	c__Desulfobacteria	o__Desulfobacterales	f__Desulfobacteraceae	g__Desulfobacula	NA
Axial Seamount	Marker 33	2014	30	LVWS6_30_TP1_13H	coa_bin_129	3	3	2736	58563	83.25	0.24	16918	2106756	1989	f__Desulfobacteraceae	g__Desulfobacula	d__Bacteria;p__Desulfobacterota;c__Desulfobacteria;o__Desulfobacterales;f__Desulfobacteraceae;g__Desulfobacula	d__Bacteria	p__Desulfobacterota	c__Desulfobacteria	o__Desulfobacterales	f__Desulfobacteraceae	g__Desulfobacula	NA
Axial Seamount	Marker 33	2014	30	LVWS6_30_TP2_13H	coa_bin_129	1	1	2553	8397	83.25	0.24	16918	2106756	1989	f__Desulfobacteraceae	g__Desulfobacula	d__Bacteria;p__Desulfobacterota;c__Desulfobacteria;o__Desulfobacterales;f__Desulfobacteraceae;g__Desulfobacula	d__Bacteria	p__Desulfobacterota	c__Desulfobacteria	o__Desulfobacterales	f__Desulfobacteraceae	g__Desulfobacula	NA
Axial Seamount	Marker 113	2013	30	FS903_30_13H	coa_bin_13	3	3	3996	14281	62.59	0.08	5013	996283	1133	k__Bacteria	o__Longimicrobiales	d__Bacteria;p__Gemmatimonadota;c__Gemmatimonadetes;o__Longimicrobiales	d__Bacteria	p__Gemmatimonadota	c__Gemmatimonadetes	o__Longimicrobiales	f__UBA6960	g__UBA1142	s__UBA1142 sp012960225
Axial Seamount	Marker 113	2013	55	FS903_55_13H	coa_bin_13	2	2	2151	7428	62.59	0.08	5013	996283	1133	k__Bacteria	o__Longimicrobiales	d__Bacteria;p__Gemmatimonadota;c__Gemmatimonadetes;o__Longimicrobiales	d__Bacteria	p__Gemmatimonadota	c__Gemmatimonadetes	o__Longimicrobiales	f__UBA6960	g__UBA1142	s__UBA1142 sp012960225
Axial Seamount	Marker 33	2013	30	FS904_30_13H	coa_bin_13	3	3	3660	14043	62.59	0.08	5013	996283	1133	k__Bacteria	o__Longimicrobiales	d__Bacteria;p__Gemmatimonadota;c__Gemmatimonadetes;o__Longimicrobiales	d__Bacteria	p__Gemmatimonadota	c__Gemmatimonadetes	o__Longimicrobiales	f__UBA6960	g__UBA1142	s__UBA1142 sp012960225
Axial Seamount	Marker 113	2014	55	LVWS4_55_TP1_13H	coa_bin_13	1	1	972	3130	62.59	0.08	5013	996283	1133	k__Bacteria	o__Longimicrobiales	d__Bacteria;p__Gemmatimonadota;c__Gemmatimonadetes;o__Longimicrobiales	d__Bacteria	p__Gemmatimonadota	c__Gemmatimonadetes	o__Longimicrobiales	f__UBA6960	g__UBA1142	s__UBA1142 sp012960225
Axial Seamount	Anemone	2014	30	LVWS5_30_TP1_13H	coa_bin_13	2	2	1257	6406	62.59	0.08	5013	996283	1133	k__Bacteria	o__Longimicrobiales	d__Bacteria;p__Gemmatimonadota;c__Gemmatimonadetes;o__Longimicrobiales	d__Bacteria	p__Gemmatimonadota	c__Gemmatimonadetes	o__Longimicrobiales	f__UBA6960	g__UBA1142	s__UBA1142 sp012960225
Axial Seamount	Anemone	2014	30	LVWS5_30_TP2_13H	coa_bin_13	1	1	1263	3403	62.59	0.08	5013	996283	1133	k__Bacteria	o__Longimicrobiales	d__Bacteria;p__Gemmatimonadota;c__Gemmatimonadetes;o__Longimicrobiales	d__Bacteria	p__Gemmatimonadota	c__Gemmatimonadetes	o__Longimicrobiales	f__UBA6960	g__UBA1142	s__UBA1142 sp012960225
Axial Seamount	Anemone	2014	55	LVWS5_55_TP1_13H	coa_bin_13	5	5	4272	27103	62.59	0.08	5013	996283	1133	k__Bacteria	o__Longimicrobiales	d__Bacteria;p__Gemmatimonadota;c__Gemmatimonadetes;o__Longimicrobiales	d__Bacteria	p__Gemmatimonadota	c__Gemmatimonadetes	o__Longimicrobiales	f__UBA6960	g__UBA1142	s__UBA1142 sp012960225
Axial Seamount	Anemone	2014	55	LVWS5_55_TP2_13H	coa_bin_13	2	2	2901	7160	62.59	0.08	5013	996283	1133	k__Bacteria	o__Longimicrobiales	d__Bacteria;p__Gemmatimonadota;c__Gemmatimonadetes;o__Longimicrobiales	d__Bacteria	p__Gemmatimonadota	c__Gemmatimonadetes	o__Longimicrobiales	f__UBA6960	g__UBA1142	s__UBA1142 sp012960225
Axial Seamount	Marker 33	2014	30	LVWS6_30_TP1_13H	coa_bin_13	3	3	4239	14292	62.59	0.08	5013	996283	1133	k__Bacteria	o__Longimicrobiales	d__Bacteria;p__Gemmatimonadota;c__Gemmatimonadetes;o__Longimicrobiales	d__Bacteria	p__Gemmatimonadota	c__Gemmatimonadetes	o__Longimicrobiales	f__UBA6960	g__UBA1142	s__UBA1142 sp012960225
Axial Seamount	Marker 33	2014	55	LVWS6_55_TP1_13H	coa_bin_13	2	2	2394	7062	62.59	0.08	5013	996283	1133	k__Bacteria	o__Longimicrobiales	d__Bacteria;p__Gemmatimonadota;c__Gemmatimonadetes;o__Longimicrobiales	d__Bacteria	p__Gemmatimonadota	c__Gemmatimonadetes	o__Longimicrobiales	f__UBA6960	g__UBA1142	s__UBA1142 sp012960225
Axial Seamount	Marker 113	2013	55	FS903_55_13H	coa_bin_133	3	3	3864	27990	78.51	8.86	5891	3088864	2883	k__Bacteria	o__Cloacimonadales	d__Bacteria;p__Cloacimonadota;c__Cloacimonadia;o__Cloacimonadales	d__Bacteria	p__Cloacimonadota	c__Cloacimonadia	o__Cloacimonadales	f__TCS61	g__DAOWES01	NA
Axial Seamount	Marker 33	2013	30	FS904_30_13H	coa_bin_133	1	1	2589	6549	78.51	8.86	5891	3088864	2883	k__Bacteria	o__Cloacimonadales	d__Bacteria;p__Cloacimonadota;c__Cloacimonadia;o__Cloacimonadales	d__Bacteria	p__Cloacimonadota	c__Cloacimonadia	o__Cloacimonadales	f__TCS61	g__DAOWES01	NA
Axial Seamount	Marker 33	2013	55	FS904_55_13H	coa_bin_133	1	1	1638	12968	78.51	8.86	5891	3088864	2883	k__Bacteria	o__Cloacimonadales	d__Bacteria;p__Cloacimonadota;c__Cloacimonadia;o__Cloacimonadales	d__Bacteria	p__Cloacimonadota	c__Cloacimonadia	o__Cloacimonadales	f__TCS61	g__DAOWES01	NA
Axial Seamount	Marker 33	2013	80	FS904_80_13H	coa_bin_133	1	1	1401	11022	78.51	8.86	5891	3088864	2883	k__Bacteria	o__Cloacimonadales	d__Bacteria;p__Cloacimonadota;c__Cloacimonadia;o__Cloacimonadales	d__Bacteria	p__Cloacimonadota	c__Cloacimonadia	o__Cloacimonadales	f__TCS61	g__DAOWES01	NA
Axial Seamount	Anemone	2014	80	FS907_80_13H	coa_bin_133	1	1	855	5569	78.51	8.86	5891	3088864	2883	k__Bacteria	o__Cloacimonadales	d__Bacteria;p__Cloacimonadota;c__Cloacimonadia;o__Cloacimonadales	d__Bacteria	p__Cloacimonadota	c__Cloacimonadia	o__Cloacimonadales	f__TCS61	g__DAOWES01	NA
Axial Seamount	Marker 33	2014	80	FS908_80_TP2_13H7	coa_bin_133	1	1	2541	6012	78.51	8.86	5891	3088864	2883	k__Bacteria	o__Cloacimonadales	d__Bacteria;p__Cloacimonadota;c__Cloacimonadia;o__Cloacimonadales	d__Bacteria	p__Cloacimonadota	c__Cloacimonadia	o__Cloacimonadales	f__TCS61	g__DAOWES01	NA
Axial Seamount	Marker 113	2014	55	LVWS4_55_TP1_13H	coa_bin_133	1	1	1638	12968	78.51	8.86	5891	3088864	2883	k__Bacteria	o__Cloacimonadales	d__Bacteria;p__Cloacimonadota;c__Cloacimonadia;o__Cloacimonadales	d__Bacteria	p__Cloacimonadota	c__Cloacimonadia	o__Cloacimonadales	f__TCS61	g__DAOWES01	NA
Axial Seamount	Anemone	2014	30	LVWS5_30_TP1_13H	coa_bin_133	1	1	1638	12968	78.51	8.86	5891	3088864	2883	k__Bacteria	o__Cloacimonadales	d__Bacteria;p__Cloacimonadota;c__Cloacimonadia;o__Cloacimonadales	d__Bacteria	p__Cloacimonadota	c__Cloacimonadia	o__Cloacimonadales	f__TCS61	g__DAOWES01	NA
Axial Seamount	Anemone	2014	30	LVWS5_30_TP2_13H	coa_bin_133	1	1	1638	12968	78.51	8.86	5891	3088864	2883	k__Bacteria	o__Cloacimonadales	d__Bacteria;p__Cloacimonadota;c__Cloacimonadia;o__Cloacimonadales	d__Bacteria	p__Cloacimonadota	c__Cloacimonadia	o__Cloacimonadales	f__TCS61	g__DAOWES01	NA
Axial Seamount	Anemone	2014	55	LVWS5_55_TP1_13H	coa_bin_133	1	1	1638	12968	78.51	8.86	5891	3088864	2883	k__Bacteria	o__Cloacimonadales	d__Bacteria;p__Cloacimonadota;c__Cloacimonadia;o__Cloacimonadales	d__Bacteria	p__Cloacimonadota	c__Cloacimonadia	o__Cloacimonadales	f__TCS61	g__DAOWES01	NA
Axial Seamount	Anemone	2014	55	LVWS5_55_TP2_13H	coa_bin_133	1	1	1638	12968	78.51	8.86	5891	3088864	2883	k__Bacteria	o__Cloacimonadales	d__Bacteria;p__Cloacimonadota;c__Cloacimonadia;o__Cloacimonadales	d__Bacteria	p__Cloacimonadota	c__Cloacimonadia	o__Cloacimonadales	f__TCS61	g__DAOWES01	NA
Axial Seamount	Marker 33	2014	55	LVWS6_55_TP1_13H	coa_bin_133	1	1	1638	12968	78.51	8.86	5891	3088864	2883	k__Bacteria	o__Cloacimonadales	d__Bacteria;p__Cloacimonadota;c__Cloacimonadia;o__Cloacimonadales	d__Bacteria	p__Cloacimonadota	c__Cloacimonadia	o__Cloacimonadales	f__TCS61	g__DAOWES01	NA
Axial Seamount	Anemone	2014	80	FS907_80_13H	coa_bin_134	2	2	2834	10681	56.19	0.16	5309	914313	1064	k__Bacteria	p__Planctomycetota	d__Bacteria;p__Planctomycetota	d__Bacteria	p__Planctomycetota	c__UBA8108	o__UBA8108	f__UBA8108	g__UBA8108	s__UBA8108 sp002708465
Axial Seamount	Anemone	2013	80	LVWS2_80_TP1_13H	coa_bin_134	2	2	4197	6556	56.19	0.16	5309	914313	1064	k__Bacteria	p__Planctomycetota	d__Bacteria;p__Planctomycetota	d__Bacteria	p__Planctomycetota	c__UBA8108	o__UBA8108	f__UBA8108	g__UBA8108	s__UBA8108 sp002708465
Axial Seamount	Marker 33	2014	30	LVWS6_30_TP1_13H	coa_bin_134	2	2	1176	10513	56.19	0.16	5309	914313	1064	k__Bacteria	p__Planctomycetota	d__Bacteria;p__Planctomycetota	d__Bacteria	p__Planctomycetota	c__UBA8108	o__UBA8108	f__UBA8108	g__UBA8108	s__UBA8108 sp002708465
Axial Seamount	Marker 33	2014	55	LVWS6_55_TP2_13H	coa_bin_134	1	1	1290	4917	56.19	0.16	5309	914313	1064	k__Bacteria	p__Planctomycetota	d__Bacteria;p__Planctomycetota	d__Bacteria	p__Planctomycetota	c__UBA8108	o__UBA8108	f__UBA8108	g__UBA8108	s__UBA8108 sp002708465
Axial Seamount	Marker 113	2013	30	FS903_30_13H	coa_bin_14	1	1	1953	3736	68.24	5.3	5413	1846506	1924	p__Euryarchaeota	g__Aciduliprofundum	d__Archaea;p__Thermoplasmatota;c__Thermoplasmata;o__Aciduliprofundales;f__Aciduliprofundaceae;g__Aciduliprofundum	d__Archaea	p__Thermoplasmatota	c__Thermoplasmata	o__Aciduliprofundales	f__Aciduliprofundaceae	g__Aciduliprofundum	NA
Axial Seamount	Marker 33	2013	30	FS904_30_13H	coa_bin_14	2	2	357	9654	68.24	5.3	5413	1846506	1924	p__Euryarchaeota	g__Aciduliprofundum	d__Archaea;p__Thermoplasmatota;c__Thermoplasmata;o__Aciduliprofundales;f__Aciduliprofundaceae;g__Aciduliprofundum	d__Archaea	p__Thermoplasmatota	c__Thermoplasmata	o__Aciduliprofundales	f__Aciduliprofundaceae	g__Aciduliprofundum	NA
Axial Seamount	Marker 33	2013	55	FS904_55_13H	coa_bin_14	1	1	1368	2562	68.24	5.3	5413	1846506	1924	p__Euryarchaeota	g__Aciduliprofundum	d__Archaea;p__Thermoplasmatota;c__Thermoplasmata;o__Aciduliprofundales;f__Aciduliprofundaceae;g__Aciduliprofundum	d__Archaea	p__Thermoplasmatota	c__Thermoplasmata	o__Aciduliprofundales	f__Aciduliprofundaceae	g__Aciduliprofundum	NA
Axial Seamount	Anemone	2014	80	FS907_80_13H	coa_bin_14	1	1	600	5745	68.24	5.3	5413	1846506	1924	p__Euryarchaeota	g__Aciduliprofundum	d__Archaea;p__Thermoplasmatota;c__Thermoplasmata;o__Aciduliprofundales;f__Aciduliprofundaceae;g__Aciduliprofundum	d__Archaea	p__Thermoplasmatota	c__Thermoplasmata	o__Aciduliprofundales	f__Aciduliprofundaceae	g__Aciduliprofundum	NA
Axial Seamount	Marker 113	2013	80	LVWS1_80_TP1_13H	coa_bin_14	1	1	987	3341	68.24	5.3	5413	1846506	1924	p__Euryarchaeota	g__Aciduliprofundum	d__Archaea;p__Thermoplasmatota;c__Thermoplasmata;o__Aciduliprofundales;f__Aciduliprofundaceae;g__Aciduliprofundum	d__Archaea	p__Thermoplasmatota	c__Thermoplasmata	o__Aciduliprofundales	f__Aciduliprofundaceae	g__Aciduliprofundum	NA
Axial Seamount	Marker 113	2014	55	LVWS4_55_TP1_13H	coa_bin_14	1	1	186	5198	68.24	5.3	5413	1846506	1924	p__Euryarchaeota	g__Aciduliprofundum	d__Archaea;p__Thermoplasmatota;c__Thermoplasmata;o__Aciduliprofundales;f__Aciduliprofundaceae;g__Aciduliprofundum	d__Archaea	p__Thermoplasmatota	c__Thermoplasmata	o__Aciduliprofundales	f__Aciduliprofundaceae	g__Aciduliprofundum	NA
Axial Seamount	Marker 33	2014	55	LVWS6_55_TP1_13H	coa_bin_14	1	1	186	5198	68.24	5.3	5413	1846506	1924	p__Euryarchaeota	g__Aciduliprofundum	d__Archaea;p__Thermoplasmatota;c__Thermoplasmata;o__Aciduliprofundales;f__Aciduliprofundaceae;g__Aciduliprofundum	d__Archaea	p__Thermoplasmatota	c__Thermoplasmata	o__Aciduliprofundales	f__Aciduliprofundaceae	g__Aciduliprofundum	NA
Axial Seamount	Marker 33	2013	30	FS904_30_13H	coa_bin_144	1	1	74	5236	88.67	0.53	23370	2445079	2245	p__Chloroflexi	f__Epilineaceae	d__Bacteria;p__Chloroflexota;c__Anaerolineae;o__Epilineales;f__Epilineaceae	d__Bacteria	p__Chloroflexota	c__Anaerolineae	o__Epilineales	f__Epilineaceae	NA	NA
Axial Seamount	Anemone	2014	80	FS907_80_13H	coa_bin_144	1	1	3492	23370	88.67	0.53	23370	2445079	2245	p__Chloroflexi	f__Epilineaceae	d__Bacteria;p__Chloroflexota;c__Anaerolineae;o__Epilineales;f__Epilineaceae	d__Bacteria	p__Chloroflexota	c__Anaerolineae	o__Epilineales	f__Epilineaceae	NA	NA
Axial Seamount	Marker 113	2013	30	FS903_30_13H	coa_bin_145	5	5	8820	30999	85.28	4.02	7358	3296297	3437	o__Verrucomicrobiales	o__Limisphaerales	d__Bacteria;p__Verrucomicrobiota;c__Verrucomicrobiae;o__Limisphaerales	d__Bacteria	p__Verrucomicrobiota	c__Verrucomicrobiae	o__Limisphaerales	f__UBA1096	g__UBA1096	s__UBA1096 sp015658765
Axial Seamount	Marker 113	2013	55	FS903_55_13H	coa_bin_145	5	5	5787	58282	85.28	4.02	7358	3296297	3437	o__Verrucomicrobiales	o__Limisphaerales	d__Bacteria;p__Verrucomicrobiota;c__Verrucomicrobiae;o__Limisphaerales	d__Bacteria	p__Verrucomicrobiota	c__Verrucomicrobiae	o__Limisphaerales	f__UBA1096	g__UBA1096	s__UBA1096 sp015658765
Axial Seamount	Marker 33	2013	30	FS904_30_13H	coa_bin_145	9	9	12108	75358	85.28	4.02	7358	3296297	3437	o__Verrucomicrobiales	o__Limisphaerales	d__Bacteria;p__Verrucomicrobiota;c__Verrucomicrobiae;o__Limisphaerales	d__Bacteria	p__Verrucomicrobiota	c__Verrucomicrobiae	o__Limisphaerales	f__UBA1096	g__UBA1096	s__UBA1096 sp015658765
Axial Seamount	Marker 33	2013	55	FS904_55_13H	coa_bin_145	3	3	2356	55632	85.28	4.02	7358	3296297	3437	o__Verrucomicrobiales	o__Limisphaerales	d__Bacteria;p__Verrucomicrobiota;c__Verrucomicrobiae;o__Limisphaerales	d__Bacteria	p__Verrucomicrobiota	c__Verrucomicrobiae	o__Limisphaerales	f__UBA1096	g__UBA1096	s__UBA1096 sp015658765
Axial Seamount	Marker 33	2013	80	FS904_80_13H	coa_bin_145	2	2	1584	9492	85.28	4.02	7358	3296297	3437	o__Verrucomicrobiales	o__Limisphaerales	d__Bacteria;p__Verrucomicrobiota;c__Verrucomicrobiae;o__Limisphaerales	d__Bacteria	p__Verrucomicrobiota	c__Verrucomicrobiae	o__Limisphaerales	f__UBA1096	g__UBA1096	s__UBA1096 sp015658765
Axial Seamount	Anemone	2014	80	FS907_80_13H	coa_bin_145	7	7	9723	78016	85.28	4.02	7358	3296297	3437	o__Verrucomicrobiales	o__Limisphaerales	d__Bacteria;p__Verrucomicrobiota;c__Verrucomicrobiae;o__Limisphaerales	d__Bacteria	p__Verrucomicrobiota	c__Verrucomicrobiae	o__Limisphaerales	f__UBA1096	g__UBA1096	s__UBA1096 sp015658765
Axial Seamount	Marker 113	2013	80	LVWS1_80_TP1_13H	coa_bin_145	6	6	7185	43361	85.28	4.02	7358	3296297	3437	o__Verrucomicrobiales	o__Limisphaerales	d__Bacteria;p__Verrucomicrobiota;c__Verrucomicrobiae;o__Limisphaerales	d__Bacteria	p__Verrucomicrobiota	c__Verrucomicrobiae	o__Limisphaerales	f__UBA1096	g__UBA1096	s__UBA1096 sp015658765
Axial Seamount	Anemone	2013	80	LVWS2_80_TP1_13H	coa_bin_145	10	10	11826	64217	85.28	4.02	7358	3296297	3437	o__Verrucomicrobiales	o__Limisphaerales	d__Bacteria;p__Verrucomicrobiota;c__Verrucomicrobiae;o__Limisphaerales	d__Bacteria	p__Verrucomicrobiota	c__Verrucomicrobiae	o__Limisphaerales	f__UBA1096	g__UBA1096	s__UBA1096 sp015658765
Axial Seamount	Marker 113	2014	55	LVWS4_55_TP1_13H	coa_bin_145	1	1	1644	3792	85.28	4.02	7358	3296297	3437	o__Verrucomicrobiales	o__Limisphaerales	d__Bacteria;p__Verrucomicrobiota;c__Verrucomicrobiae;o__Limisphaerales	d__Bacteria	p__Verrucomicrobiota	c__Verrucomicrobiae	o__Limisphaerales	f__UBA1096	g__UBA1096	s__UBA1096 sp015658765
Axial Seamount	Marker 113	2014	55	LVWS4_55_TP2_13H	coa_bin_145	7	7	8639	66808	85.28	4.02	7358	3296297	3437	o__Verrucomicrobiales	o__Limisphaerales	d__Bacteria;p__Verrucomicrobiota;c__Verrucomicrobiae;o__Limisphaerales	d__Bacteria	p__Verrucomicrobiota	c__Verrucomicrobiae	o__Limisphaerales	f__UBA1096	g__UBA1096	s__UBA1096 sp015658765
Axial Seamount	Anemone	2014	30	LVWS5_30_TP1_13H	coa_bin_145	1	1	1239	4746	85.28	4.02	7358	3296297	3437	o__Verrucomicrobiales	o__Limisphaerales	d__Bacteria;p__Verrucomicrobiota;c__Verrucomicrobiae;o__Limisphaerales	d__Bacteria	p__Verrucomicrobiota	c__Verrucomicrobiae	o__Limisphaerales	f__UBA1096	g__UBA1096	s__UBA1096 sp015658765
Axial Seamount	Anemone	2014	55	LVWS5_55_TP1_13H	coa_bin_145	3	3	2483	9661	85.28	4.02	7358	3296297	3437	o__Verrucomicrobiales	o__Limisphaerales	d__Bacteria;p__Verrucomicrobiota;c__Verrucomicrobiae;o__Limisphaerales	d__Bacteria	p__Verrucomicrobiota	c__Verrucomicrobiae	o__Limisphaerales	f__UBA1096	g__UBA1096	s__UBA1096 sp015658765
Axial Seamount	Marker 33	2014	55	LVWS6_55_TP2_13H	coa_bin_145	1	1	1836	11207	85.28	4.02	7358	3296297	3437	o__Verrucomicrobiales	o__Limisphaerales	d__Bacteria;p__Verrucomicrobiota;c__Verrucomicrobiae;o__Limisphaerales	d__Bacteria	p__Verrucomicrobiota	c__Verrucomicrobiae	o__Limisphaerales	f__UBA1096	g__UBA1096	s__UBA1096 sp015658765
Axial Seamount	Marker 113	2013	30	FS903_30_13H	coa_bin_15	1	1	1398	111062	99.95	1.36	43502	2280785	1976	p__Bacteroidetes	o__Bacteroidales	d__Bacteria;p__Bacteroidota;c__Bacteroidia;o__Bacteroidales	d__Bacteria	p__Bacteroidota	c__Bacteroidia	o__Bacteroidales	f__UBA12170	g__DYSN01	NA
Axial Seamount	Marker 33	2013	30	FS904_30_13H	coa_bin_15	2	2	5562	135004	99.95	1.36	43502	2280785	1976	p__Bacteroidetes	o__Bacteroidales	d__Bacteria;p__Bacteroidota;c__Bacteroidia;o__Bacteroidales	d__Bacteria	p__Bacteroidota	c__Bacteroidia	o__Bacteroidales	f__UBA12170	g__DYSN01	NA
Axial Seamount	Marker 33	2014	80	FS908_80_TP1_13H	coa_bin_15	1	1	3789	23942	99.95	1.36	43502	2280785	1976	p__Bacteroidetes	o__Bacteroidales	d__Bacteria;p__Bacteroidota;c__Bacteroidia;o__Bacteroidales	d__Bacteria	p__Bacteroidota	c__Bacteroidia	o__Bacteroidales	f__UBA12170	g__DYSN01	NA
Axial Seamount	Marker 33	2014	30	LVWS6_30_TP1_13H	coa_bin_15	1	1	4164	23942	99.95	1.36	43502	2280785	1976	p__Bacteroidetes	o__Bacteroidales	d__Bacteria;p__Bacteroidota;c__Bacteroidia;o__Bacteroidales	d__Bacteria	p__Bacteroidota	c__Bacteroidia	o__Bacteroidales	f__UBA12170	g__DYSN01	NA
Axial Seamount	Marker 33	2013	30	FS904_30_13H	coa_bin_150	1	1	1203	3308	81.64	19.3	4831	2684200	2812	p__Bacteroidetes	o__Bacteroidales	d__Bacteria;p__Bacteroidota;c__Bacteroidia;o__Bacteroidales	d__Bacteria	p__Bacteroidota	c__Bacteroidia	o__Bacteroidales	f__UBA12170	g__DYSN01	NA
Axial Seamount	Marker 113	2013	30	FS903_30_13H	coa_bin_152	5	5	6399	26590	57.52	4.14	3876	909566	1142	g__Archaeoglobus	g__Archaeoglobus_B	d__Archaea;p__Halobacteriota;c__Archaeoglobi;o__Archaeoglobales;f__Archaeoglobaceae;g__Archaeoglobus_B	d__Archaea	p__Halobacteriota	c__Archaeoglobi	o__Archaeoglobales	f__Archaeoglobaceae	g__Archaeoglobus_B	NA
Axial Seamount	Marker 113	2013	55	FS903_55_13H	coa_bin_152	5	5	4872	21541	57.52	4.14	3876	909566	1142	g__Archaeoglobus	g__Archaeoglobus_B	d__Archaea;p__Halobacteriota;c__Archaeoglobi;o__Archaeoglobales;f__Archaeoglobaceae;g__Archaeoglobus_B	d__Archaea	p__Halobacteriota	c__Archaeoglobi	o__Archaeoglobales	f__Archaeoglobaceae	g__Archaeoglobus_B	NA
Axial Seamount	Marker 33	2013	30	FS904_30_13H	coa_bin_152	11	11	13230	49473	57.52	4.14	3876	909566	1142	g__Archaeoglobus	g__Archaeoglobus_B	d__Archaea;p__Halobacteriota;c__Archaeoglobi;o__Archaeoglobales;f__Archaeoglobaceae;g__Archaeoglobus_B	d__Archaea	p__Halobacteriota	c__Archaeoglobi	o__Archaeoglobales	f__Archaeoglobaceae	g__Archaeoglobus_B	NA
Axial Seamount	Marker 33	2013	55	FS904_55_13H	coa_bin_152	3	3	2922	21222	57.52	4.14	3876	909566	1142	g__Archaeoglobus	g__Archaeoglobus_B	d__Archaea;p__Halobacteriota;c__Archaeoglobi;o__Archaeoglobales;f__Archaeoglobaceae;g__Archaeoglobus_B	d__Archaea	p__Halobacteriota	c__Archaeoglobi	o__Archaeoglobales	f__Archaeoglobaceae	g__Archaeoglobus_B	NA
Axial Seamount	Marker 33	2013	80	FS904_80_13H	coa_bin_152	1	1	2646	8104	57.52	4.14	3876	909566	1142	g__Archaeoglobus	g__Archaeoglobus_B	d__Archaea;p__Halobacteriota;c__Archaeoglobi;o__Archaeoglobales;f__Archaeoglobaceae;g__Archaeoglobus_B	d__Archaea	p__Halobacteriota	c__Archaeoglobi	o__Archaeoglobales	f__Archaeoglobaceae	g__Archaeoglobus_B	NA
Axial Seamount	Anemone	2014	80	FS907_80_13H	coa_bin_152	1	1	77	3979	57.52	4.14	3876	909566	1142	g__Archaeoglobus	g__Archaeoglobus_B	d__Archaea;p__Halobacteriota;c__Archaeoglobi;o__Archaeoglobales;f__Archaeoglobaceae;g__Archaeoglobus_B	d__Archaea	p__Halobacteriota	c__Archaeoglobi	o__Archaeoglobales	f__Archaeoglobaceae	g__Archaeoglobus_B	NA
Axial Seamount	Marker 113	2014	55	LVWS4_55_TP1_13H	coa_bin_152	1	1	1023	2852	57.52	4.14	3876	909566	1142	g__Archaeoglobus	g__Archaeoglobus_B	d__Archaea;p__Halobacteriota;c__Archaeoglobi;o__Archaeoglobales;f__Archaeoglobaceae;g__Archaeoglobus_B	d__Archaea	p__Halobacteriota	c__Archaeoglobi	o__Archaeoglobales	f__Archaeoglobaceae	g__Archaeoglobus_B	NA
Axial Seamount	Marker 113	2014	55	LVWS4_55_TP2_13H	coa_bin_152	1	1	1344	5421	57.52	4.14	3876	909566	1142	g__Archaeoglobus	g__Archaeoglobus_B	d__Archaea;p__Halobacteriota;c__Archaeoglobi;o__Archaeoglobales;f__Archaeoglobaceae;g__Archaeoglobus_B	d__Archaea	p__Halobacteriota	c__Archaeoglobi	o__Archaeoglobales	f__Archaeoglobaceae	g__Archaeoglobus_B	NA
Axial Seamount	Anemone	2014	30	LVWS5_30_TP2_13H	coa_bin_152	2	2	2334	15998	57.52	4.14	3876	909566	1142	g__Archaeoglobus	g__Archaeoglobus_B	d__Archaea;p__Halobacteriota;c__Archaeoglobi;o__Archaeoglobales;f__Archaeoglobaceae;g__Archaeoglobus_B	d__Archaea	p__Halobacteriota	c__Archaeoglobi	o__Archaeoglobales	f__Archaeoglobaceae	g__Archaeoglobus_B	NA
Axial Seamount	Anemone	2014	55	LVWS5_55_TP1_13H	coa_bin_152	3	3	2502	23450	57.52	4.14	3876	909566	1142	g__Archaeoglobus	g__Archaeoglobus_B	d__Archaea;p__Halobacteriota;c__Archaeoglobi;o__Archaeoglobales;f__Archaeoglobaceae;g__Archaeoglobus_B	d__Archaea	p__Halobacteriota	c__Archaeoglobi	o__Archaeoglobales	f__Archaeoglobaceae	g__Archaeoglobus_B	NA
Axial Seamount	Anemone	2014	55	LVWS5_55_TP2_13H	coa_bin_152	3	3	2997	15602	57.52	4.14	3876	909566	1142	g__Archaeoglobus	g__Archaeoglobus_B	d__Archaea;p__Halobacteriota;c__Archaeoglobi;o__Archaeoglobales;f__Archaeoglobaceae;g__Archaeoglobus_B	d__Archaea	p__Halobacteriota	c__Archaeoglobi	o__Archaeoglobales	f__Archaeoglobaceae	g__Archaeoglobus_B	NA
Axial Seamount	Marker 33	2014	30	LVWS6_30_TP1_13H	coa_bin_152	2	2	2214	9493	57.52	4.14	3876	909566	1142	g__Archaeoglobus	g__Archaeoglobus_B	d__Archaea;p__Halobacteriota;c__Archaeoglobi;o__Archaeoglobales;f__Archaeoglobaceae;g__Archaeoglobus_B	d__Archaea	p__Halobacteriota	c__Archaeoglobi	o__Archaeoglobales	f__Archaeoglobaceae	g__Archaeoglobus_B	NA
Axial Seamount	Marker 33	2014	30	LVWS6_30_TP2_13H	coa_bin_152	2	2	3168	15266	57.52	4.14	3876	909566	1142	g__Archaeoglobus	g__Archaeoglobus_B	d__Archaea;p__Halobacteriota;c__Archaeoglobi;o__Archaeoglobales;f__Archaeoglobaceae;g__Archaeoglobus_B	d__Archaea	p__Halobacteriota	c__Archaeoglobi	o__Archaeoglobales	f__Archaeoglobaceae	g__Archaeoglobus_B	NA
Axial Seamount	Marker 33	2014	55	LVWS6_55_TP1_13H	coa_bin_152	11	11	13656	61181	57.52	4.14	3876	909566	1142	g__Archaeoglobus	g__Archaeoglobus_B	d__Archaea;p__Halobacteriota;c__Archaeoglobi;o__Archaeoglobales;f__Archaeoglobaceae;g__Archaeoglobus_B	d__Archaea	p__Halobacteriota	c__Archaeoglobi	o__Archaeoglobales	f__Archaeoglobaceae	g__Archaeoglobus_B	NA
Axial Seamount	Marker 33	2014	55	LVWS6_55_TP2_13H	coa_bin_152	1	1	1326	9809	57.52	4.14	3876	909566	1142	g__Archaeoglobus	g__Archaeoglobus_B	d__Archaea;p__Halobacteriota;c__Archaeoglobi;o__Archaeoglobales;f__Archaeoglobaceae;g__Archaeoglobus_B	d__Archaea	p__Halobacteriota	c__Archaeoglobi	o__Archaeoglobales	f__Archaeoglobaceae	g__Archaeoglobus_B	NA
Axial Seamount	Marker 113	2013	30	FS903_30_13H	coa_bin_153	4	4	5937	18597	67.74	1.3	4651	1381800	1519	o__Spirochaetales	p__Spirochaetota	d__Bacteria;p__Spirochaetota	d__Bacteria	p__Spirochaetota	c__DYNZ01	NA	NA	NA	NA
Axial Seamount	Marker 113	2013	55	FS903_55_13H	coa_bin_153	4	4	2367	16072	67.74	1.3	4651	1381800	1519	o__Spirochaetales	p__Spirochaetota	d__Bacteria;p__Spirochaetota	d__Bacteria	p__Spirochaetota	c__DYNZ01	NA	NA	NA	NA
Axial Seamount	Marker 33	2013	30	FS904_30_13H	coa_bin_153	5	5	3015	30173	67.74	1.3	4651	1381800	1519	o__Spirochaetales	p__Spirochaetota	d__Bacteria;p__Spirochaetota	d__Bacteria	p__Spirochaetota	c__DYNZ01	NA	NA	NA	NA
Axial Seamount	Marker 33	2013	55	FS904_55_13H	coa_bin_153	6	6	6042	21289	67.74	1.3	4651	1381800	1519	o__Spirochaetales	p__Spirochaetota	d__Bacteria;p__Spirochaetota	d__Bacteria	p__Spirochaetota	c__DYNZ01	NA	NA	NA	NA
Axial Seamount	Marker 113	2014	55	LVWS4_55_TP1_13H	coa_bin_153	4	4	2037	25668	67.74	1.3	4651	1381800	1519	o__Spirochaetales	p__Spirochaetota	d__Bacteria;p__Spirochaetota	d__Bacteria	p__Spirochaetota	c__DYNZ01	NA	NA	NA	NA
Axial Seamount	Marker 113	2014	55	LVWS4_55_TP2_13H	coa_bin_153	1	1	930	3776	67.74	1.3	4651	1381800	1519	o__Spirochaetales	p__Spirochaetota	d__Bacteria;p__Spirochaetota	d__Bacteria	p__Spirochaetota	c__DYNZ01	NA	NA	NA	NA
Axial Seamount	Anemone	2014	55	LVWS5_55_TP1_13H	coa_bin_153	3	3	4017	13174	67.74	1.3	4651	1381800	1519	o__Spirochaetales	p__Spirochaetota	d__Bacteria;p__Spirochaetota	d__Bacteria	p__Spirochaetota	c__DYNZ01	NA	NA	NA	NA
Axial Seamount	Anemone	2014	55	LVWS5_55_TP2_13H	coa_bin_153	4	4	4272	15285	67.74	1.3	4651	1381800	1519	o__Spirochaetales	p__Spirochaetota	d__Bacteria;p__Spirochaetota	d__Bacteria	p__Spirochaetota	c__DYNZ01	NA	NA	NA	NA
Axial Seamount	Marker 33	2014	30	LVWS6_30_TP1_13H	coa_bin_153	2	2	456	13319	67.74	1.3	4651	1381800	1519	o__Spirochaetales	p__Spirochaetota	d__Bacteria;p__Spirochaetota	d__Bacteria	p__Spirochaetota	c__DYNZ01	NA	NA	NA	NA
Axial Seamount	Marker 33	2014	30	LVWS6_30_TP2_13H	coa_bin_153	1	1	1794	6834	67.74	1.3	4651	1381800	1519	o__Spirochaetales	p__Spirochaetota	d__Bacteria;p__Spirochaetota	d__Bacteria	p__Spirochaetota	c__DYNZ01	NA	NA	NA	NA
Axial Seamount	Marker 33	2014	55	LVWS6_55_TP1_13H	coa_bin_153	11	11	8713	49046	67.74	1.3	4651	1381800	1519	o__Spirochaetales	p__Spirochaetota	d__Bacteria;p__Spirochaetota	d__Bacteria	p__Spirochaetota	c__DYNZ01	NA	NA	NA	NA
Axial Seamount	Marker 33	2014	55	LVWS6_55_TP2_13H	coa_bin_153	1	1	768	2871	67.74	1.3	4651	1381800	1519	o__Spirochaetales	p__Spirochaetota	d__Bacteria;p__Spirochaetota	d__Bacteria	p__Spirochaetota	c__DYNZ01	NA	NA	NA	NA
Axial Seamount	Marker 33	2013	30	FS904_30_13H	coa_bin_155	3	3	4896	22294	90.65	1.22	6787	3694940	3201	o__Campylobacterales	f__Sulfurovaceae	d__Bacteria;p__Campylobacterota;c__Campylobacteria;o__Campylobacterales;f__Sulfurovaceae	d__Bacteria	p__Campylobacterota	c__Campylobacteria	o__Campylobacterales	f__Sulfurovaceae	g__SZUA-451	NA
Axial Seamount	Marker 33	2013	55	FS904_55_13H	coa_bin_155	1	1	432	23413	90.65	1.22	6787	3694940	3201	o__Campylobacterales	f__Sulfurovaceae	d__Bacteria;p__Campylobacterota;c__Campylobacteria;o__Campylobacterales;f__Sulfurovaceae	d__Bacteria	p__Campylobacterota	c__Campylobacteria	o__Campylobacterales	f__Sulfurovaceae	g__SZUA-451	NA
Axial Seamount	Marker 33	2013	80	FS904_80_13H	coa_bin_155	1	1	1743	3479	90.65	1.22	6787	3694940	3201	o__Campylobacterales	f__Sulfurovaceae	d__Bacteria;p__Campylobacterota;c__Campylobacteria;o__Campylobacterales;f__Sulfurovaceae	d__Bacteria	p__Campylobacterota	c__Campylobacteria	o__Campylobacterales	f__Sulfurovaceae	g__SZUA-451	NA
Axial Seamount	Anemone	2014	80	FS907_80_13H	coa_bin_155	2	2	2379	18699	90.65	1.22	6787	3694940	3201	o__Campylobacterales	f__Sulfurovaceae	d__Bacteria;p__Campylobacterota;c__Campylobacteria;o__Campylobacterales;f__Sulfurovaceae	d__Bacteria	p__Campylobacterota	c__Campylobacteria	o__Campylobacterales	f__Sulfurovaceae	g__SZUA-451	NA
Axial Seamount	Anemone	2013	80	LVWS2_80_TP1_13H	coa_bin_155	1	1	1431	16598	90.65	1.22	6787	3694940	3201	o__Campylobacterales	f__Sulfurovaceae	d__Bacteria;p__Campylobacterota;c__Campylobacteria;o__Campylobacterales;f__Sulfurovaceae	d__Bacteria	p__Campylobacterota	c__Campylobacteria	o__Campylobacterales	f__Sulfurovaceae	g__SZUA-451	NA
Axial Seamount	Marker 33	2014	30	LVWS6_30_TP2_13H	coa_bin_155	1	1	1695	6158	90.65	1.22	6787	3694940	3201	o__Campylobacterales	f__Sulfurovaceae	d__Bacteria;p__Campylobacterota;c__Campylobacteria;o__Campylobacterales;f__Sulfurovaceae	d__Bacteria	p__Campylobacterota	c__Campylobacteria	o__Campylobacterales	f__Sulfurovaceae	g__SZUA-451	NA
Axial Seamount	Anemone	2013	80	LVWS2_80_TP1_13H	coa_bin_156	5	3	6288	57798	87.65	0.49	24692	1242891	1406	c__Deltaproteobacteria	o__Dissulfuribacterales	d__Bacteria;p__Desulfobacterota;c__Dissulfuribacteria;o__Dissulfuribacterales	d__Bacteria	p__Desulfobacterota	c__Dissulfuribacteria	o__Dissulfuribacterales	f__QOAL01	NA	NA
Axial Seamount	Marker 113	2013	55	FS903_55_13H	coa_bin_160	1	1	1839	9218	58.01	1.38	6888	1469267	1434	c__Gammaproteobacteria	f__Azotimanducaceae_A	d__Bacteria;p__Pseudomonadota;c__Gammaproteobacteria;o__Pseudomonadales;f__Azotimanducaceae_A	d__Bacteria	p__Pseudomonadota	c__Gammaproteobacteria	o__Pseudomonadales	f__Azotimanducaceae_A	g__UBA11889	s__UBA11889 sp022448085
Axial Seamount	Marker 113	2013	30	FS903_30_13H	coa_bin_161	6	6	6998	60985	86.53	2.58	8319	1539776	1566	f__Porphyromonadaceae	o__Bacteroidales	d__Bacteria;p__Bacteroidota;c__Bacteroidia;o__Bacteroidales	d__Bacteria	p__Bacteroidota	c__Bacteroidia	o__Bacteroidales	f__JAFGXI01	NA	NA
Axial Seamount	Marker 113	2013	55	FS903_55_13H	coa_bin_161	5	5	6558	64981	86.53	2.58	8319	1539776	1566	f__Porphyromonadaceae	o__Bacteroidales	d__Bacteria;p__Bacteroidota;c__Bacteroidia;o__Bacteroidales	d__Bacteria	p__Bacteroidota	c__Bacteroidia	o__Bacteroidales	f__JAFGXI01	NA	NA
Axial Seamount	Marker 33	2013	30	FS904_30_13H	coa_bin_161	8	8	9462	59963	86.53	2.58	8319	1539776	1566	f__Porphyromonadaceae	o__Bacteroidales	d__Bacteria;p__Bacteroidota;c__Bacteroidia;o__Bacteroidales	d__Bacteria	p__Bacteroidota	c__Bacteroidia	o__Bacteroidales	f__JAFGXI01	NA	NA
Axial Seamount	Marker 33	2013	55	FS904_55_13H	coa_bin_161	1	1	921	4062	86.53	2.58	8319	1539776	1566	f__Porphyromonadaceae	o__Bacteroidales	d__Bacteria;p__Bacteroidota;c__Bacteroidia;o__Bacteroidales	d__Bacteria	p__Bacteroidota	c__Bacteroidia	o__Bacteroidales	f__JAFGXI01	NA	NA
Axial Seamount	Anemone	2014	80	FS907_80_13H	coa_bin_161	1	1	71	2649	86.53	2.58	8319	1539776	1566	f__Porphyromonadaceae	o__Bacteroidales	d__Bacteria;p__Bacteroidota;c__Bacteroidia;o__Bacteroidales	d__Bacteria	p__Bacteroidota	c__Bacteroidia	o__Bacteroidales	f__JAFGXI01	NA	NA
Axial Seamount	Marker 113	2014	55	LVWS4_55_TP1_13H	coa_bin_161	1	1	1167	3923	86.53	2.58	8319	1539776	1566	f__Porphyromonadaceae	o__Bacteroidales	d__Bacteria;p__Bacteroidota;c__Bacteroidia;o__Bacteroidales	d__Bacteria	p__Bacteroidota	c__Bacteroidia	o__Bacteroidales	f__JAFGXI01	NA	NA
Axial Seamount	Marker 113	2014	55	LVWS4_55_TP2_13H	coa_bin_161	2	2	2202	15961	86.53	2.58	8319	1539776	1566	f__Porphyromonadaceae	o__Bacteroidales	d__Bacteria;p__Bacteroidota;c__Bacteroidia;o__Bacteroidales	d__Bacteria	p__Bacteroidota	c__Bacteroidia	o__Bacteroidales	f__JAFGXI01	NA	NA
Axial Seamount	Anemone	2014	30	LVWS5_30_TP2_13H	coa_bin_161	1	1	1146	7225	86.53	2.58	8319	1539776	1566	f__Porphyromonadaceae	o__Bacteroidales	d__Bacteria;p__Bacteroidota;c__Bacteroidia;o__Bacteroidales	d__Bacteria	p__Bacteroidota	c__Bacteroidia	o__Bacteroidales	f__JAFGXI01	NA	NA
Axial Seamount	Anemone	2014	55	LVWS5_55_TP1_13H	coa_bin_161	10	9	13000	76705	86.53	2.58	8319	1539776	1566	f__Porphyromonadaceae	o__Bacteroidales	d__Bacteria;p__Bacteroidota;c__Bacteroidia;o__Bacteroidales	d__Bacteria	p__Bacteroidota	c__Bacteroidia	o__Bacteroidales	f__JAFGXI01	NA	NA
Axial Seamount	Anemone	2014	55	LVWS5_55_TP2_13H	coa_bin_161	2	2	2112	20180	86.53	2.58	8319	1539776	1566	f__Porphyromonadaceae	o__Bacteroidales	d__Bacteria;p__Bacteroidota;c__Bacteroidia;o__Bacteroidales	d__Bacteria	p__Bacteroidota	c__Bacteroidia	o__Bacteroidales	f__JAFGXI01	NA	NA
Axial Seamount	Marker 33	2014	30	LVWS6_30_TP1_13H	coa_bin_161	3	3	3426	36726	86.53	2.58	8319	1539776	1566	f__Porphyromonadaceae	o__Bacteroidales	d__Bacteria;p__Bacteroidota;c__Bacteroidia;o__Bacteroidales	d__Bacteria	p__Bacteroidota	c__Bacteroidia	o__Bacteroidales	f__JAFGXI01	NA	NA
Axial Seamount	Marker 33	2014	30	LVWS6_30_TP2_13H	coa_bin_161	1	1	873	7377	86.53	2.58	8319	1539776	1566	f__Porphyromonadaceae	o__Bacteroidales	d__Bacteria;p__Bacteroidota;c__Bacteroidia;o__Bacteroidales	d__Bacteria	p__Bacteroidota	c__Bacteroidia	o__Bacteroidales	f__JAFGXI01	NA	NA
Axial Seamount	Marker 33	2014	55	LVWS6_55_TP1_13H	coa_bin_161	7	7	7812	87749	86.53	2.58	8319	1539776	1566	f__Porphyromonadaceae	o__Bacteroidales	d__Bacteria;p__Bacteroidota;c__Bacteroidia;o__Bacteroidales	d__Bacteria	p__Bacteroidota	c__Bacteroidia	o__Bacteroidales	f__JAFGXI01	NA	NA
Axial Seamount	Marker 113	2013	30	FS903_30_13H	coa_bin_162	3	3	4905	25430	93.1	11.36	11552	2523511	2672	o__Campylobacterales	o__Campylobacterales	d__Bacteria;p__Campylobacterota;c__Campylobacteria;o__Campylobacterales	d__Bacteria	p__Campylobacterota	c__Campylobacteria	o__Campylobacterales	NA	NA	NA
Axial Seamount	Marker 113	2013	55	FS903_55_13H	coa_bin_162	5	4	8883	56642	93.1	11.36	11552	2523511	2672	o__Campylobacterales	o__Campylobacterales	d__Bacteria;p__Campylobacterota;c__Campylobacteria;o__Campylobacterales	d__Bacteria	p__Campylobacterota	c__Campylobacteria	o__Campylobacterales	NA	NA	NA
Axial Seamount	Marker 33	2013	30	FS904_30_13H	coa_bin_162	5	4	5439	49820	93.1	11.36	11552	2523511	2672	o__Campylobacterales	o__Campylobacterales	d__Bacteria;p__Campylobacterota;c__Campylobacteria;o__Campylobacterales	d__Bacteria	p__Campylobacterota	c__Campylobacteria	o__Campylobacterales	NA	NA	NA
Axial Seamount	Marker 33	2013	55	FS904_55_13H	coa_bin_162	9	8	12962	115284	93.1	11.36	11552	2523511	2672	o__Campylobacterales	o__Campylobacterales	d__Bacteria;p__Campylobacterota;c__Campylobacteria;o__Campylobacterales	d__Bacteria	p__Campylobacterota	c__Campylobacteria	o__Campylobacterales	NA	NA	NA
Axial Seamount	Marker 33	2013	80	FS904_80_13H	coa_bin_162	3	3	5581	41322	93.1	11.36	11552	2523511	2672	o__Campylobacterales	o__Campylobacterales	d__Bacteria;p__Campylobacterota;c__Campylobacteria;o__Campylobacterales	d__Bacteria	p__Campylobacterota	c__Campylobacteria	o__Campylobacterales	NA	NA	NA
Axial Seamount	Anemone	2014	80	FS907_80_13H	coa_bin_162	8	7	14439	97477	93.1	11.36	11552	2523511	2672	o__Campylobacterales	o__Campylobacterales	d__Bacteria;p__Campylobacterota;c__Campylobacteria;o__Campylobacterales	d__Bacteria	p__Campylobacterota	c__Campylobacteria	o__Campylobacterales	NA	NA	NA
Axial Seamount	Marker 33	2014	80	FS908_80_TP2_13H7	coa_bin_162	5	5	4911	64955	93.1	11.36	11552	2523511	2672	o__Campylobacterales	o__Campylobacterales	d__Bacteria;p__Campylobacterota;c__Campylobacteria;o__Campylobacterales	d__Bacteria	p__Campylobacterota	c__Campylobacteria	o__Campylobacterales	NA	NA	NA
Axial Seamount	Marker 113	2013	80	LVWS1_80_TP1_13H	coa_bin_162	4	4	7758	59334	93.1	11.36	11552	2523511	2672	o__Campylobacterales	o__Campylobacterales	d__Bacteria;p__Campylobacterota;c__Campylobacteria;o__Campylobacterales	d__Bacteria	p__Campylobacterota	c__Campylobacteria	o__Campylobacterales	NA	NA	NA
Axial Seamount	Anemone	2013	80	LVWS2_80_TP1_13H	coa_bin_162	5	5	5317	72126	93.1	11.36	11552	2523511	2672	o__Campylobacterales	o__Campylobacterales	d__Bacteria;p__Campylobacterota;c__Campylobacteria;o__Campylobacterales	d__Bacteria	p__Campylobacterota	c__Campylobacteria	o__Campylobacterales	NA	NA	NA
Axial Seamount	Marker 113	2014	55	LVWS4_55_TP1_13H	coa_bin_162	2	2	2886	44566	93.1	11.36	11552	2523511	2672	o__Campylobacterales	o__Campylobacterales	d__Bacteria;p__Campylobacterota;c__Campylobacteria;o__Campylobacterales	d__Bacteria	p__Campylobacterota	c__Campylobacteria	o__Campylobacterales	NA	NA	NA
Axial Seamount	Anemone	2014	30	LVWS5_30_TP1_13H	coa_bin_162	1	1	507	3207	93.1	11.36	11552	2523511	2672	o__Campylobacterales	o__Campylobacterales	d__Bacteria;p__Campylobacterota;c__Campylobacteria;o__Campylobacterales	d__Bacteria	p__Campylobacterota	c__Campylobacteria	o__Campylobacterales	NA	NA	NA
Axial Seamount	Marker 33	2014	30	LVWS6_30_TP2_13H	coa_bin_162	1	1	3222	8943	93.1	11.36	11552	2523511	2672	o__Campylobacterales	o__Campylobacterales	d__Bacteria;p__Campylobacterota;c__Campylobacteria;o__Campylobacterales	d__Bacteria	p__Campylobacterota	c__Campylobacteria	o__Campylobacterales	NA	NA	NA
Axial Seamount	Marker 33	2013	30	FS904_30_13H	coa_bin_163	1	1	1008	69322	96.75	0.01	58369	2048210	1765	o__Thiotrichales	g__Pseudothioglobus	d__Bacteria;p__Pseudomonadota;c__Gammaproteobacteria;o__PS1;f__Thioglobaceae;g__Pseudothioglobus	d__Bacteria	p__Pseudomonadota	c__Gammaproteobacteria	o__PS1	f__Thioglobaceae	g__Pseudothioglobus	s__Pseudothioglobus sp029936515
Axial Seamount	Anemone	2014	80	FS907_80_13H	coa_bin_163	1	1	1755	127111	96.75	0.01	58369	2048210	1765	o__Thiotrichales	g__Pseudothioglobus	d__Bacteria;p__Pseudomonadota;c__Gammaproteobacteria;o__PS1;f__Thioglobaceae;g__Pseudothioglobus	d__Bacteria	p__Pseudomonadota	c__Gammaproteobacteria	o__PS1	f__Thioglobaceae	g__Pseudothioglobus	s__Pseudothioglobus sp029936515
Axial Seamount	Marker 113	2014	55	LVWS4_55_TP1_13H	coa_bin_163	1	1	1008	69322	96.75	0.01	58369	2048210	1765	o__Thiotrichales	g__Pseudothioglobus	d__Bacteria;p__Pseudomonadota;c__Gammaproteobacteria;o__PS1;f__Thioglobaceae;g__Pseudothioglobus	d__Bacteria	p__Pseudomonadota	c__Gammaproteobacteria	o__PS1	f__Thioglobaceae	g__Pseudothioglobus	s__Pseudothioglobus sp029936515
Axial Seamount	Anemone	2014	55	LVWS5_55_TP2_13H	coa_bin_163	1	1	1578	57231	96.75	0.01	58369	2048210	1765	o__Thiotrichales	g__Pseudothioglobus	d__Bacteria;p__Pseudomonadota;c__Gammaproteobacteria;o__PS1;f__Thioglobaceae;g__Pseudothioglobus	d__Bacteria	p__Pseudomonadota	c__Gammaproteobacteria	o__PS1	f__Thioglobaceae	g__Pseudothioglobus	s__Pseudothioglobus sp029936515
Axial Seamount	Marker 33	2014	30	LVWS6_30_TP2_13H	coa_bin_163	1	1	2820	69322	96.75	0.01	58369	2048210	1765	o__Thiotrichales	g__Pseudothioglobus	d__Bacteria;p__Pseudomonadota;c__Gammaproteobacteria;o__PS1;f__Thioglobaceae;g__Pseudothioglobus	d__Bacteria	p__Pseudomonadota	c__Gammaproteobacteria	o__PS1	f__Thioglobaceae	g__Pseudothioglobus	s__Pseudothioglobus sp029936515
Axial Seamount	Marker 113	2013	30	FS903_30_13H	coa_bin_164	9	9	17208	238379	90.46	1.72	15205	3961409	3105	f__Campylobacteraceae	o__Campylobacterales	d__Bacteria;p__Campylobacterota;c__Campylobacteria;o__Campylobacterales	d__Bacteria	p__Campylobacterota	c__Campylobacteria	o__Campylobacterales	f__JAADDG01	NA	NA
Axial Seamount	Marker 113	2013	55	FS903_55_13H	coa_bin_164	2	2	2670	34666	90.46	1.72	15205	3961409	3105	f__Campylobacteraceae	o__Campylobacterales	d__Bacteria;p__Campylobacterota;c__Campylobacteria;o__Campylobacterales	d__Bacteria	p__Campylobacterota	c__Campylobacteria	o__Campylobacterales	f__JAADDG01	NA	NA
Axial Seamount	Marker 33	2013	30	FS904_30_13H	coa_bin_164	4	4	6119	85013	90.46	1.72	15205	3961409	3105	f__Campylobacteraceae	o__Campylobacterales	d__Bacteria;p__Campylobacterota;c__Campylobacteria;o__Campylobacterales	d__Bacteria	p__Campylobacterota	c__Campylobacteria	o__Campylobacterales	f__JAADDG01	NA	NA
Axial Seamount	Marker 33	2013	55	FS904_55_13H	coa_bin_164	3	3	5100	141229	90.46	1.72	15205	3961409	3105	f__Campylobacteraceae	o__Campylobacterales	d__Bacteria;p__Campylobacterota;c__Campylobacteria;o__Campylobacterales	d__Bacteria	p__Campylobacterota	c__Campylobacteria	o__Campylobacterales	f__JAADDG01	NA	NA
Axial Seamount	Marker 33	2013	80	FS904_80_13H	coa_bin_164	1	1	2583	20599	90.46	1.72	15205	3961409	3105	f__Campylobacteraceae	o__Campylobacterales	d__Bacteria;p__Campylobacterota;c__Campylobacteria;o__Campylobacterales	d__Bacteria	p__Campylobacterota	c__Campylobacteria	o__Campylobacterales	f__JAADDG01	NA	NA
Axial Seamount	Anemone	2014	80	FS907_80_13H	coa_bin_164	4	4	5961	133145	90.46	1.72	15205	3961409	3105	f__Campylobacteraceae	o__Campylobacterales	d__Bacteria;p__Campylobacterota;c__Campylobacteria;o__Campylobacterales	d__Bacteria	p__Campylobacterota	c__Campylobacteria	o__Campylobacterales	f__JAADDG01	NA	NA
Axial Seamount	Marker 113	2013	80	LVWS1_80_TP1_13H	coa_bin_164	2	2	3435	82835	90.46	1.72	15205	3961409	3105	f__Campylobacteraceae	o__Campylobacterales	d__Bacteria;p__Campylobacterota;c__Campylobacteria;o__Campylobacterales	d__Bacteria	p__Campylobacterota	c__Campylobacteria	o__Campylobacterales	f__JAADDG01	NA	NA
Axial Seamount	Anemone	2013	80	LVWS2_80_TP1_13H	coa_bin_164	3	3	12614	98332	90.46	1.72	15205	3961409	3105	f__Campylobacteraceae	o__Campylobacterales	d__Bacteria;p__Campylobacterota;c__Campylobacteria;o__Campylobacterales	d__Bacteria	p__Campylobacterota	c__Campylobacteria	o__Campylobacterales	f__JAADDG01	NA	NA
Axial Seamount	Anemone	2014	30	LVWS5_30_TP1_13H	coa_bin_164	1	1	2310	21022	90.46	1.72	15205	3961409	3105	f__Campylobacteraceae	o__Campylobacterales	d__Bacteria;p__Campylobacterota;c__Campylobacteria;o__Campylobacterales	d__Bacteria	p__Campylobacterota	c__Campylobacteria	o__Campylobacterales	f__JAADDG01	NA	NA
Axial Seamount	Anemone	2014	55	LVWS5_55_TP1_13H	coa_bin_164	2	2	4413	26584	90.46	1.72	15205	3961409	3105	f__Campylobacteraceae	o__Campylobacterales	d__Bacteria;p__Campylobacterota;c__Campylobacteria;o__Campylobacterales	d__Bacteria	p__Campylobacterota	c__Campylobacteria	o__Campylobacterales	f__JAADDG01	NA	NA
Axial Seamount	Marker 113	2013	30	FS903_30_13H	coa_bin_165	5	5	4977	22244	94.45	14.75	6973	1603852	1809	c__Gammaproteobacteria	c__Gammaproteobacteria	d__Bacteria;p__Pseudomonadota;c__Gammaproteobacteria	d__Bacteria	p__Pseudomonadota	c__Gammaproteobacteria	o__J025	NA	NA	NA
Axial Seamount	Marker 113	2013	55	FS903_55_13H	coa_bin_165	4	4	3474	25005	94.45	14.75	6973	1603852	1809	c__Gammaproteobacteria	c__Gammaproteobacteria	d__Bacteria;p__Pseudomonadota;c__Gammaproteobacteria	d__Bacteria	p__Pseudomonadota	c__Gammaproteobacteria	o__J025	NA	NA	NA
Axial Seamount	Marker 33	2013	30	FS904_30_13H	coa_bin_165	5	4	2606	30758	94.45	14.75	6973	1603852	1809	c__Gammaproteobacteria	c__Gammaproteobacteria	d__Bacteria;p__Pseudomonadota;c__Gammaproteobacteria	d__Bacteria	p__Pseudomonadota	c__Gammaproteobacteria	o__J025	NA	NA	NA
Axial Seamount	Anemone	2014	80	FS907_80_13H	coa_bin_165	1	1	615	13861	94.45	14.75	6973	1603852	1809	c__Gammaproteobacteria	c__Gammaproteobacteria	d__Bacteria;p__Pseudomonadota;c__Gammaproteobacteria	d__Bacteria	p__Pseudomonadota	c__Gammaproteobacteria	o__J025	NA	NA	NA
Axial Seamount	Marker 113	2014	55	LVWS4_55_TP1_13H	coa_bin_165	2	2	1146	24773	94.45	14.75	6973	1603852	1809	c__Gammaproteobacteria	c__Gammaproteobacteria	d__Bacteria;p__Pseudomonadota;c__Gammaproteobacteria	d__Bacteria	p__Pseudomonadota	c__Gammaproteobacteria	o__J025	NA	NA	NA
Axial Seamount	Marker 113	2014	55	LVWS4_55_TP2_13H	coa_bin_165	5	4	5406	25765	94.45	14.75	6973	1603852	1809	c__Gammaproteobacteria	c__Gammaproteobacteria	d__Bacteria;p__Pseudomonadota;c__Gammaproteobacteria	d__Bacteria	p__Pseudomonadota	c__Gammaproteobacteria	o__J025	NA	NA	NA
Axial Seamount	Anemone	2014	30	LVWS5_30_TP1_13H	coa_bin_165	1	1	672	10883	94.45	14.75	6973	1603852	1809	c__Gammaproteobacteria	c__Gammaproteobacteria	d__Bacteria;p__Pseudomonadota;c__Gammaproteobacteria	d__Bacteria	p__Pseudomonadota	c__Gammaproteobacteria	o__J025	NA	NA	NA
Axial Seamount	Anemone	2014	55	LVWS5_55_TP1_13H	coa_bin_165	3	3	3279	30606	94.45	14.75	6973	1603852	1809	c__Gammaproteobacteria	c__Gammaproteobacteria	d__Bacteria;p__Pseudomonadota;c__Gammaproteobacteria	d__Bacteria	p__Pseudomonadota	c__Gammaproteobacteria	o__J025	NA	NA	NA
Axial Seamount	Marker 33	2014	30	LVWS6_30_TP1_13H	coa_bin_165	2	2	1194	15432	94.45	14.75	6973	1603852	1809	c__Gammaproteobacteria	c__Gammaproteobacteria	d__Bacteria;p__Pseudomonadota;c__Gammaproteobacteria	d__Bacteria	p__Pseudomonadota	c__Gammaproteobacteria	o__J025	NA	NA	NA
Axial Seamount	Marker 33	2014	30	LVWS6_30_TP2_13H	coa_bin_165	2	2	723	10636	94.45	14.75	6973	1603852	1809	c__Gammaproteobacteria	c__Gammaproteobacteria	d__Bacteria;p__Pseudomonadota;c__Gammaproteobacteria	d__Bacteria	p__Pseudomonadota	c__Gammaproteobacteria	o__J025	NA	NA	NA
Axial Seamount	Marker 33	2014	55	LVWS6_55_TP1_13H	coa_bin_165	10	9	10767	60301	94.45	14.75	6973	1603852	1809	c__Gammaproteobacteria	c__Gammaproteobacteria	d__Bacteria;p__Pseudomonadota;c__Gammaproteobacteria	d__Bacteria	p__Pseudomonadota	c__Gammaproteobacteria	o__J025	NA	NA	NA
Axial Seamount	Marker 33	2013	55	FS904_55_13H	coa_bin_168	1	1	1881	3732	57.34	2.71	4422	1396868	1342	g__Sulfurospirillum	g__Sulfurospirillum_A	d__Bacteria;p__Campylobacterota;c__Campylobacteria;o__Campylobacterales;f__Sulfurospirillaceae;g__Sulfurospirillum_A	d__Bacteria	p__Campylobacterota	c__Campylobacteria	o__Campylobacterales	f__Sulfurospirillaceae	g__Sulfurospirillum_A	NA
Axial Seamount	Anemone	2013	80	LVWS2_80_TP1_13H	coa_bin_168	2	2	2514	12023	57.34	2.71	4422	1396868	1342	g__Sulfurospirillum	g__Sulfurospirillum_A	d__Bacteria;p__Campylobacterota;c__Campylobacteria;o__Campylobacterales;f__Sulfurospirillaceae;g__Sulfurospirillum_A	d__Bacteria	p__Campylobacterota	c__Campylobacteria	o__Campylobacterales	f__Sulfurospirillaceae	g__Sulfurospirillum_A	NA
Axial Seamount	Marker 33	2014	30	LVWS6_30_TP1_13H	coa_bin_168	1	1	192	5164	57.34	2.71	4422	1396868	1342	g__Sulfurospirillum	g__Sulfurospirillum_A	d__Bacteria;p__Campylobacterota;c__Campylobacteria;o__Campylobacterales;f__Sulfurospirillaceae;g__Sulfurospirillum_A	d__Bacteria	p__Campylobacterota	c__Campylobacteria	o__Campylobacterales	f__Sulfurospirillaceae	g__Sulfurospirillum_A	NA
Axial Seamount	Marker 113	2013	30	FS903_30_13H	coa_bin_170	3	3	7182	33549	86.16	2.81	8356	3434527	3090	k__Bacteria	o__Cloacimonadales	d__Bacteria;p__Cloacimonadota;c__Cloacimonadia;o__Cloacimonadales	d__Bacteria	p__Cloacimonadota	c__Cloacimonadia	o__Cloacimonadales	f__JAMOQM01	g__JAMOQM01	NA
Axial Seamount	Marker 113	2013	55	FS903_55_13H	coa_bin_170	5	5	7629	49180	86.16	2.81	8356	3434527	3090	k__Bacteria	o__Cloacimonadales	d__Bacteria;p__Cloacimonadota;c__Cloacimonadia;o__Cloacimonadales	d__Bacteria	p__Cloacimonadota	c__Cloacimonadia	o__Cloacimonadales	f__JAMOQM01	g__JAMOQM01	NA
Axial Seamount	Marker 33	2013	30	FS904_30_13H	coa_bin_170	6	6	9645	61568	86.16	2.81	8356	3434527	3090	k__Bacteria	o__Cloacimonadales	d__Bacteria;p__Cloacimonadota;c__Cloacimonadia;o__Cloacimonadales	d__Bacteria	p__Cloacimonadota	c__Cloacimonadia	o__Cloacimonadales	f__JAMOQM01	g__JAMOQM01	NA
Axial Seamount	Marker 33	2013	55	FS904_55_13H	coa_bin_170	4	4	6987	31765	86.16	2.81	8356	3434527	3090	k__Bacteria	o__Cloacimonadales	d__Bacteria;p__Cloacimonadota;c__Cloacimonadia;o__Cloacimonadales	d__Bacteria	p__Cloacimonadota	c__Cloacimonadia	o__Cloacimonadales	f__JAMOQM01	g__JAMOQM01	NA
Axial Seamount	Marker 33	2013	80	FS904_80_13H	coa_bin_170	3	3	4629	42280	86.16	2.81	8356	3434527	3090	k__Bacteria	o__Cloacimonadales	d__Bacteria;p__Cloacimonadota;c__Cloacimonadia;o__Cloacimonadales	d__Bacteria	p__Cloacimonadota	c__Cloacimonadia	o__Cloacimonadales	f__JAMOQM01	g__JAMOQM01	NA
Axial Seamount	Marker 113	2014	80	FS906_80_TP1_13H	coa_bin_170	1	1	528	8717	86.16	2.81	8356	3434527	3090	k__Bacteria	o__Cloacimonadales	d__Bacteria;p__Cloacimonadota;c__Cloacimonadia;o__Cloacimonadales	d__Bacteria	p__Cloacimonadota	c__Cloacimonadia	o__Cloacimonadales	f__JAMOQM01	g__JAMOQM01	NA
Axial Seamount	Anemone	2014	80	FS907_80_13H	coa_bin_170	6	6	8016	74717	86.16	2.81	8356	3434527	3090	k__Bacteria	o__Cloacimonadales	d__Bacteria;p__Cloacimonadota;c__Cloacimonadia;o__Cloacimonadales	d__Bacteria	p__Cloacimonadota	c__Cloacimonadia	o__Cloacimonadales	f__JAMOQM01	g__JAMOQM01	NA
Axial Seamount	Marker 33	2014	80	FS908_80_TP2_13H7	coa_bin_170	5	5	7896	48237	86.16	2.81	8356	3434527	3090	k__Bacteria	o__Cloacimonadales	d__Bacteria;p__Cloacimonadota;c__Cloacimonadia;o__Cloacimonadales	d__Bacteria	p__Cloacimonadota	c__Cloacimonadia	o__Cloacimonadales	f__JAMOQM01	g__JAMOQM01	NA
Axial Seamount	Anemone	2013	80	LVWS2_80_TP1_13H	coa_bin_170	8	8	10512	97892	86.16	2.81	8356	3434527	3090	k__Bacteria	o__Cloacimonadales	d__Bacteria;p__Cloacimonadota;c__Cloacimonadia;o__Cloacimonadales	d__Bacteria	p__Cloacimonadota	c__Cloacimonadia	o__Cloacimonadales	f__JAMOQM01	g__JAMOQM01	NA
Axial Seamount	Marker 113	2014	55	LVWS4_55_TP1_13H	coa_bin_170	1	1	2124	4388	86.16	2.81	8356	3434527	3090	k__Bacteria	o__Cloacimonadales	d__Bacteria;p__Cloacimonadota;c__Cloacimonadia;o__Cloacimonadales	d__Bacteria	p__Cloacimonadota	c__Cloacimonadia	o__Cloacimonadales	f__JAMOQM01	g__JAMOQM01	NA
Axial Seamount	Marker 113	2014	55	LVWS4_55_TP2_13H	coa_bin_170	1	1	1122	10115	86.16	2.81	8356	3434527	3090	k__Bacteria	o__Cloacimonadales	d__Bacteria;p__Cloacimonadota;c__Cloacimonadia;o__Cloacimonadales	d__Bacteria	p__Cloacimonadota	c__Cloacimonadia	o__Cloacimonadales	f__JAMOQM01	g__JAMOQM01	NA
Axial Seamount	Marker 33	2014	55	LVWS6_55_TP1_13H	coa_bin_170	1	1	1275	3477	86.16	2.81	8356	3434527	3090	k__Bacteria	o__Cloacimonadales	d__Bacteria;p__Cloacimonadota;c__Cloacimonadia;o__Cloacimonadales	d__Bacteria	p__Cloacimonadota	c__Cloacimonadia	o__Cloacimonadales	f__JAMOQM01	g__JAMOQM01	NA
Axial Seamount	Marker 33	2014	55	LVWS6_55_TP2_13H	coa_bin_170	1	1	1893	5316	86.16	2.81	8356	3434527	3090	k__Bacteria	o__Cloacimonadales	d__Bacteria;p__Cloacimonadota;c__Cloacimonadia;o__Cloacimonadales	d__Bacteria	p__Cloacimonadota	c__Cloacimonadia	o__Cloacimonadales	f__JAMOQM01	g__JAMOQM01	NA
Axial Seamount	Marker 113	2013	55	FS903_55_13H	coa_bin_171	1	1	2013	18919	78.8	3.13	6105	2699092	2466	o__Bacteroidales	o__Bacteroidales	d__Bacteria;p__Bacteroidota;c__Bacteroidia;o__Bacteroidales	d__Bacteria	p__Bacteroidota	c__Bacteroidia	o__Bacteroidales	f__VadinHA17	g__JANTGF01	NA
Axial Seamount	Marker 33	2013	30	FS904_30_13H	coa_bin_171	1	1	759	6783	78.8	3.13	6105	2699092	2466	o__Bacteroidales	o__Bacteroidales	d__Bacteria;p__Bacteroidota;c__Bacteroidia;o__Bacteroidales	d__Bacteria	p__Bacteroidota	c__Bacteroidia	o__Bacteroidales	f__VadinHA17	g__JANTGF01	NA
Axial Seamount	Marker 33	2013	55	FS904_55_13H	coa_bin_171	2	2	4050	12057	78.8	3.13	6105	2699092	2466	o__Bacteroidales	o__Bacteroidales	d__Bacteria;p__Bacteroidota;c__Bacteroidia;o__Bacteroidales	d__Bacteria	p__Bacteroidota	c__Bacteroidia	o__Bacteroidales	f__VadinHA17	g__JANTGF01	NA
Axial Seamount	Anemone	2014	80	FS907_80_13H	coa_bin_171	1	1	177	3658	78.8	3.13	6105	2699092	2466	o__Bacteroidales	o__Bacteroidales	d__Bacteria;p__Bacteroidota;c__Bacteroidia;o__Bacteroidales	d__Bacteria	p__Bacteroidota	c__Bacteroidia	o__Bacteroidales	f__VadinHA17	g__JANTGF01	NA
Axial Seamount	Marker 33	2014	80	FS908_80_TP1_13H	coa_bin_171	1	1	897	4301	78.8	3.13	6105	2699092	2466	o__Bacteroidales	o__Bacteroidales	d__Bacteria;p__Bacteroidota;c__Bacteroidia;o__Bacteroidales	d__Bacteria	p__Bacteroidota	c__Bacteroidia	o__Bacteroidales	f__VadinHA17	g__JANTGF01	NA
Axial Seamount	Marker 33	2014	80	FS908_80_TP2_13H7	coa_bin_171	1	1	756	7292	78.8	3.13	6105	2699092	2466	o__Bacteroidales	o__Bacteroidales	d__Bacteria;p__Bacteroidota;c__Bacteroidia;o__Bacteroidales	d__Bacteria	p__Bacteroidota	c__Bacteroidia	o__Bacteroidales	f__VadinHA17	g__JANTGF01	NA
Axial Seamount	Anemone	2013	80	LVWS2_80_TP1_13H	coa_bin_171	1	1	1131	10182	78.8	3.13	6105	2699092	2466	o__Bacteroidales	o__Bacteroidales	d__Bacteria;p__Bacteroidota;c__Bacteroidia;o__Bacteroidales	d__Bacteria	p__Bacteroidota	c__Bacteroidia	o__Bacteroidales	f__VadinHA17	g__JANTGF01	NA
Axial Seamount	Marker 33	2014	55	LVWS6_55_TP1_13H	coa_bin_171	1	1	2079	9627	78.8	3.13	6105	2699092	2466	o__Bacteroidales	o__Bacteroidales	d__Bacteria;p__Bacteroidota;c__Bacteroidia;o__Bacteroidales	d__Bacteria	p__Bacteroidota	c__Bacteroidia	o__Bacteroidales	f__VadinHA17	g__JANTGF01	NA
Axial Seamount	Marker 113	2013	55	FS903_55_13H	coa_bin_173	2	2	2781	13764	68.91	8.77	5354	2839938	2815	g__Thermodesulfobacterium	g__Thermodesulfobacterium	d__Bacteria;p__Desulfobacterota;c__Thermodesulfobacteria;o__Thermodesulfobacteriales;f__Thermodesulfobacteriaceae;g__Thermodesulfobacterium	d__Bacteria	p__Desulfobacterota	c__Thermodesulfobacteria	o__Thermodesulfobacteriales	f__Thermodesulfobacteriaceae	g__Thermodesulfobacterium	NA
Axial Seamount	Marker 33	2013	30	FS904_30_13H	coa_bin_173	1	1	150	7574	68.91	8.77	5354	2839938	2815	g__Thermodesulfobacterium	g__Thermodesulfobacterium	d__Bacteria;p__Desulfobacterota;c__Thermodesulfobacteria;o__Thermodesulfobacteriales;f__Thermodesulfobacteriaceae;g__Thermodesulfobacterium	d__Bacteria	p__Desulfobacterota	c__Thermodesulfobacteria	o__Thermodesulfobacteriales	f__Thermodesulfobacteriaceae	g__Thermodesulfobacterium	NA
Axial Seamount	Marker 33	2013	55	FS904_55_13H	coa_bin_173	4	3	5083	18397	68.91	8.77	5354	2839938	2815	g__Thermodesulfobacterium	g__Thermodesulfobacterium	d__Bacteria;p__Desulfobacterota;c__Thermodesulfobacteria;o__Thermodesulfobacteriales;f__Thermodesulfobacteriaceae;g__Thermodesulfobacterium	d__Bacteria	p__Desulfobacterota	c__Thermodesulfobacteria	o__Thermodesulfobacteriales	f__Thermodesulfobacteriaceae	g__Thermodesulfobacterium	NA
Axial Seamount	Marker 33	2013	80	FS904_80_13H	coa_bin_173	1	1	570	4000	68.91	8.77	5354	2839938	2815	g__Thermodesulfobacterium	g__Thermodesulfobacterium	d__Bacteria;p__Desulfobacterota;c__Thermodesulfobacteria;o__Thermodesulfobacteriales;f__Thermodesulfobacteriaceae;g__Thermodesulfobacterium	d__Bacteria	p__Desulfobacterota	c__Thermodesulfobacteria	o__Thermodesulfobacteriales	f__Thermodesulfobacteriaceae	g__Thermodesulfobacterium	NA
Axial Seamount	Anemone	2014	80	FS907_80_13H	coa_bin_173	1	1	1938	9736	68.91	8.77	5354	2839938	2815	g__Thermodesulfobacterium	g__Thermodesulfobacterium	d__Bacteria;p__Desulfobacterota;c__Thermodesulfobacteria;o__Thermodesulfobacteriales;f__Thermodesulfobacteriaceae;g__Thermodesulfobacterium	d__Bacteria	p__Desulfobacterota	c__Thermodesulfobacteria	o__Thermodesulfobacteriales	f__Thermodesulfobacteriaceae	g__Thermodesulfobacterium	NA
Axial Seamount	Anemone	2013	80	LVWS2_80_TP1_13H	coa_bin_173	1	1	1761	7075	68.91	8.77	5354	2839938	2815	g__Thermodesulfobacterium	g__Thermodesulfobacterium	d__Bacteria;p__Desulfobacterota;c__Thermodesulfobacteria;o__Thermodesulfobacteriales;f__Thermodesulfobacteriaceae;g__Thermodesulfobacterium	d__Bacteria	p__Desulfobacterota	c__Thermodesulfobacteria	o__Thermodesulfobacteriales	f__Thermodesulfobacteriaceae	g__Thermodesulfobacterium	NA
Axial Seamount	Marker 113	2013	30	FS903_30_13H	coa_bin_174	3	3	3750	31239	78.56	3.11	7970	3139471	2829	o__Campylobacterales	f__Sulfurovaceae	d__Bacteria;p__Campylobacterota;c__Campylobacteria;o__Campylobacterales;f__Sulfurovaceae	d__Bacteria	p__Campylobacterota	c__Campylobacteria	o__Campylobacterales	f__Sulfurovaceae	g__JAAXPZ01	NA
Axial Seamount	Marker 33	2013	80	FS904_80_13H	coa_bin_174	1	1	939	9355	78.56	3.11	7970	3139471	2829	o__Campylobacterales	f__Sulfurovaceae	d__Bacteria;p__Campylobacterota;c__Campylobacteria;o__Campylobacterales;f__Sulfurovaceae	d__Bacteria	p__Campylobacterota	c__Campylobacteria	o__Campylobacterales	f__Sulfurovaceae	g__JAAXPZ01	NA
Axial Seamount	Marker 33	2013	80	FS904_80_13H	coa_bin_175	3	3	6489	23772	70.9	0.7	5647	1007257	1365	o__Ignavibacteriales	f__Melioribacteraceae	d__Bacteria;p__Bacteroidota;c__Ignavibacteria;o__Ignavibacteriales;f__Melioribacteraceae	d__Bacteria	p__Bacteroidota	c__Ignavibacteria	o__Ignavibacteriales	f__Melioribacteraceae	g__WFQV01	NA
Axial Seamount	Marker 113	2014	80	FS906_80_TP1_13H	coa_bin_175	1	1	2457	6103	70.9	0.7	5647	1007257	1365	o__Ignavibacteriales	f__Melioribacteraceae	d__Bacteria;p__Bacteroidota;c__Ignavibacteria;o__Ignavibacteriales;f__Melioribacteraceae	d__Bacteria	p__Bacteroidota	c__Ignavibacteria	o__Ignavibacteriales	f__Melioribacteraceae	g__WFQV01	NA
Axial Seamount	Marker 33	2014	80	FS908_80_TP1_13H	coa_bin_175	2	2	3213	14236	70.9	0.7	5647	1007257	1365	o__Ignavibacteriales	f__Melioribacteraceae	d__Bacteria;p__Bacteroidota;c__Ignavibacteria;o__Ignavibacteriales;f__Melioribacteraceae	d__Bacteria	p__Bacteroidota	c__Ignavibacteria	o__Ignavibacteriales	f__Melioribacteraceae	g__WFQV01	NA
Axial Seamount	Anemone	2013	80	LVWS2_80_TP1_13H	coa_bin_175	2	2	1415	14403	70.9	0.7	5647	1007257	1365	o__Ignavibacteriales	f__Melioribacteraceae	d__Bacteria;p__Bacteroidota;c__Ignavibacteria;o__Ignavibacteriales;f__Melioribacteraceae	d__Bacteria	p__Bacteroidota	c__Ignavibacteria	o__Ignavibacteriales	f__Melioribacteraceae	g__WFQV01	NA
Axial Seamount	Marker 33	2014	30	LVWS6_30_TP1_13H	coa_bin_175	10	9	15516	74400	70.9	0.7	5647	1007257	1365	o__Ignavibacteriales	f__Melioribacteraceae	d__Bacteria;p__Bacteroidota;c__Ignavibacteria;o__Ignavibacteriales;f__Melioribacteraceae	d__Bacteria	p__Bacteroidota	c__Ignavibacteria	o__Ignavibacteriales	f__Melioribacteraceae	g__WFQV01	NA
Axial Seamount	Marker 33	2014	30	LVWS6_30_TP2_13H	coa_bin_175	9	8	8598	74941	70.9	0.7	5647	1007257	1365	o__Ignavibacteriales	f__Melioribacteraceae	d__Bacteria;p__Bacteroidota;c__Ignavibacteria;o__Ignavibacteriales;f__Melioribacteraceae	d__Bacteria	p__Bacteroidota	c__Ignavibacteria	o__Ignavibacteriales	f__Melioribacteraceae	g__WFQV01	NA
Axial Seamount	Marker 33	2014	55	LVWS6_55_TP1_13H	coa_bin_175	1	1	2262	3697	70.9	0.7	5647	1007257	1365	o__Ignavibacteriales	f__Melioribacteraceae	d__Bacteria;p__Bacteroidota;c__Ignavibacteria;o__Ignavibacteriales;f__Melioribacteraceae	d__Bacteria	p__Bacteroidota	c__Ignavibacteria	o__Ignavibacteriales	f__Melioribacteraceae	g__WFQV01	NA
Axial Seamount	Marker 33	2013	30	FS904_30_13H	coa_bin_178	3	2	4852	24528	84.69	1.62	6738	1373943	1450	c__Deltaproteobacteria	p__Desulfobacterota	d__Bacteria;p__Desulfobacterota	d__Bacteria	p__Desulfobacterota	c__S145-22	o__S145-22	f__S145-22	g__JANTFN01	NA
Axial Seamount	Marker 33	2014	80	FS908_80_TP1_13H	coa_bin_178	1	1	1095	6882	84.69	1.62	6738	1373943	1450	c__Deltaproteobacteria	p__Desulfobacterota	d__Bacteria;p__Desulfobacterota	d__Bacteria	p__Desulfobacterota	c__S145-22	o__S145-22	f__S145-22	g__JANTFN01	NA
Axial Seamount	Marker 113	2013	80	LVWS1_80_TP1_13H	coa_bin_178	1	1	2082	12834	84.69	1.62	6738	1373943	1450	c__Deltaproteobacteria	p__Desulfobacterota	d__Bacteria;p__Desulfobacterota	d__Bacteria	p__Desulfobacterota	c__S145-22	o__S145-22	f__S145-22	g__JANTFN01	NA
Axial Seamount	Anemone	2013	80	LVWS2_80_TP1_13H	coa_bin_178	1	1	1560	13525	84.69	1.62	6738	1373943	1450	c__Deltaproteobacteria	p__Desulfobacterota	d__Bacteria;p__Desulfobacterota	d__Bacteria	p__Desulfobacterota	c__S145-22	o__S145-22	f__S145-22	g__JANTFN01	NA
Axial Seamount	Marker 113	2013	30	FS903_30_13H	coa_bin_179	6	6	7422	55941	84.74	2.35	6623	1458954	1643	c__Betaproteobacteria	g__Gallionella	d__Bacteria;p__Pseudomonadota;c__Gammaproteobacteria;o__Burkholderiales;f__Gallionellaceae;g__Gallionella	d__Bacteria	p__Pseudomonadota	c__Gammaproteobacteria	o__Burkholderiales	f__Gallionellaceae	g__Gallionella	NA
Axial Seamount	Marker 113	2013	55	FS903_55_13H	coa_bin_179	5	5	5256	43764	84.74	2.35	6623	1458954	1643	c__Betaproteobacteria	g__Gallionella	d__Bacteria;p__Pseudomonadota;c__Gammaproteobacteria;o__Burkholderiales;f__Gallionellaceae;g__Gallionella	d__Bacteria	p__Pseudomonadota	c__Gammaproteobacteria	o__Burkholderiales	f__Gallionellaceae	g__Gallionella	NA
Axial Seamount	Marker 33	2013	30	FS904_30_13H	coa_bin_179	10	10	12894	84807	84.74	2.35	6623	1458954	1643	c__Betaproteobacteria	g__Gallionella	d__Bacteria;p__Pseudomonadota;c__Gammaproteobacteria;o__Burkholderiales;f__Gallionellaceae;g__Gallionella	d__Bacteria	p__Pseudomonadota	c__Gammaproteobacteria	o__Burkholderiales	f__Gallionellaceae	g__Gallionella	NA
Axial Seamount	Marker 33	2013	55	FS904_55_13H	coa_bin_179	2	2	2997	12149	84.74	2.35	6623	1458954	1643	c__Betaproteobacteria	g__Gallionella	d__Bacteria;p__Pseudomonadota;c__Gammaproteobacteria;o__Burkholderiales;f__Gallionellaceae;g__Gallionella	d__Bacteria	p__Pseudomonadota	c__Gammaproteobacteria	o__Burkholderiales	f__Gallionellaceae	g__Gallionella	NA
Axial Seamount	Marker 113	2014	80	FS906_80_TP1_13H	coa_bin_179	1	1	2082	4636	84.74	2.35	6623	1458954	1643	c__Betaproteobacteria	g__Gallionella	d__Bacteria;p__Pseudomonadota;c__Gammaproteobacteria;o__Burkholderiales;f__Gallionellaceae;g__Gallionella	d__Bacteria	p__Pseudomonadota	c__Gammaproteobacteria	o__Burkholderiales	f__Gallionellaceae	g__Gallionella	NA
Axial Seamount	Anemone	2014	80	FS907_80_13H	coa_bin_179	1	1	77	5444	84.74	2.35	6623	1458954	1643	c__Betaproteobacteria	g__Gallionella	d__Bacteria;p__Pseudomonadota;c__Gammaproteobacteria;o__Burkholderiales;f__Gallionellaceae;g__Gallionella	d__Bacteria	p__Pseudomonadota	c__Gammaproteobacteria	o__Burkholderiales	f__Gallionellaceae	g__Gallionella	NA
Axial Seamount	Marker 33	2014	80	FS908_80_TP2_13H7	coa_bin_179	1	1	1809	19712	84.74	2.35	6623	1458954	1643	c__Betaproteobacteria	g__Gallionella	d__Bacteria;p__Pseudomonadota;c__Gammaproteobacteria;o__Burkholderiales;f__Gallionellaceae;g__Gallionella	d__Bacteria	p__Pseudomonadota	c__Gammaproteobacteria	o__Burkholderiales	f__Gallionellaceae	g__Gallionella	NA
Axial Seamount	Marker 113	2014	55	LVWS4_55_TP1_13H	coa_bin_179	5	5	6894	41933	84.74	2.35	6623	1458954	1643	c__Betaproteobacteria	g__Gallionella	d__Bacteria;p__Pseudomonadota;c__Gammaproteobacteria;o__Burkholderiales;f__Gallionellaceae;g__Gallionella	d__Bacteria	p__Pseudomonadota	c__Gammaproteobacteria	o__Burkholderiales	f__Gallionellaceae	g__Gallionella	NA
Axial Seamount	Marker 113	2014	55	LVWS4_55_TP2_13H	coa_bin_179	3	3	3867	18022	84.74	2.35	6623	1458954	1643	c__Betaproteobacteria	g__Gallionella	d__Bacteria;p__Pseudomonadota;c__Gammaproteobacteria;o__Burkholderiales;f__Gallionellaceae;g__Gallionella	d__Bacteria	p__Pseudomonadota	c__Gammaproteobacteria	o__Burkholderiales	f__Gallionellaceae	g__Gallionella	NA
Axial Seamount	Anemone	2014	30	LVWS5_30_TP1_13H	coa_bin_179	3	3	3564	21690	84.74	2.35	6623	1458954	1643	c__Betaproteobacteria	g__Gallionella	d__Bacteria;p__Pseudomonadota;c__Gammaproteobacteria;o__Burkholderiales;f__Gallionellaceae;g__Gallionella	d__Bacteria	p__Pseudomonadota	c__Gammaproteobacteria	o__Burkholderiales	f__Gallionellaceae	g__Gallionella	NA
Axial Seamount	Anemone	2014	30	LVWS5_30_TP2_13H	coa_bin_179	1	1	420	4926	84.74	2.35	6623	1458954	1643	c__Betaproteobacteria	g__Gallionella	d__Bacteria;p__Pseudomonadota;c__Gammaproteobacteria;o__Burkholderiales;f__Gallionellaceae;g__Gallionella	d__Bacteria	p__Pseudomonadota	c__Gammaproteobacteria	o__Burkholderiales	f__Gallionellaceae	g__Gallionella	NA
Axial Seamount	Anemone	2014	55	LVWS5_55_TP1_13H	coa_bin_179	9	9	9946	66291	84.74	2.35	6623	1458954	1643	c__Betaproteobacteria	g__Gallionella	d__Bacteria;p__Pseudomonadota;c__Gammaproteobacteria;o__Burkholderiales;f__Gallionellaceae;g__Gallionella	d__Bacteria	p__Pseudomonadota	c__Gammaproteobacteria	o__Burkholderiales	f__Gallionellaceae	g__Gallionella	NA
Axial Seamount	Anemone	2014	55	LVWS5_55_TP2_13H	coa_bin_179	1	1	1767	2983	84.74	2.35	6623	1458954	1643	c__Betaproteobacteria	g__Gallionella	d__Bacteria;p__Pseudomonadota;c__Gammaproteobacteria;o__Burkholderiales;f__Gallionellaceae;g__Gallionella	d__Bacteria	p__Pseudomonadota	c__Gammaproteobacteria	o__Burkholderiales	f__Gallionellaceae	g__Gallionella	NA
Axial Seamount	Marker 33	2014	30	LVWS6_30_TP1_13H	coa_bin_179	3	3	2379	18376	84.74	2.35	6623	1458954	1643	c__Betaproteobacteria	g__Gallionella	d__Bacteria;p__Pseudomonadota;c__Gammaproteobacteria;o__Burkholderiales;f__Gallionellaceae;g__Gallionella	d__Bacteria	p__Pseudomonadota	c__Gammaproteobacteria	o__Burkholderiales	f__Gallionellaceae	g__Gallionella	NA
Axial Seamount	Marker 33	2014	30	LVWS6_30_TP2_13H	coa_bin_179	3	3	4449	30116	84.74	2.35	6623	1458954	1643	c__Betaproteobacteria	g__Gallionella	d__Bacteria;p__Pseudomonadota;c__Gammaproteobacteria;o__Burkholderiales;f__Gallionellaceae;g__Gallionella	d__Bacteria	p__Pseudomonadota	c__Gammaproteobacteria	o__Burkholderiales	f__Gallionellaceae	g__Gallionella	NA
Axial Seamount	Marker 33	2014	55	LVWS6_55_TP1_13H	coa_bin_179	9	9	10569	53808	84.74	2.35	6623	1458954	1643	c__Betaproteobacteria	g__Gallionella	d__Bacteria;p__Pseudomonadota;c__Gammaproteobacteria;o__Burkholderiales;f__Gallionellaceae;g__Gallionella	d__Bacteria	p__Pseudomonadota	c__Gammaproteobacteria	o__Burkholderiales	f__Gallionellaceae	g__Gallionella	NA
Axial Seamount	Marker 33	2014	55	LVWS6_55_TP2_13H	coa_bin_179	1	1	1026	6426	84.74	2.35	6623	1458954	1643	c__Betaproteobacteria	g__Gallionella	d__Bacteria;p__Pseudomonadota;c__Gammaproteobacteria;o__Burkholderiales;f__Gallionellaceae;g__Gallionella	d__Bacteria	p__Pseudomonadota	c__Gammaproteobacteria	o__Burkholderiales	f__Gallionellaceae	g__Gallionella	NA
Axial Seamount	Marker 113	2013	30	FS903_30_13H	coa_bin_180	1	1	1476	4814	52.9	3	4769	833152	1013	k__Bacteria	f__Izemoplasmataceae	d__Bacteria;p__Bacillota_I;c__Bacilli_A;o__Izemoplasmatales;f__Izemoplasmataceae	d__Bacteria	p__Bacillota_I	c__Bacilli_A	o__Izemoplasmatales	f__Izemoplasmataceae	g__JAFGXW01	NA
Axial Seamount	Marker 33	2013	55	FS904_55_13H	coa_bin_180	1	1	76	3908	52.9	3	4769	833152	1013	k__Bacteria	f__Izemoplasmataceae	d__Bacteria;p__Bacillota_I;c__Bacilli_A;o__Izemoplasmatales;f__Izemoplasmataceae	d__Bacteria	p__Bacillota_I	c__Bacilli_A	o__Izemoplasmatales	f__Izemoplasmataceae	g__JAFGXW01	NA
Axial Seamount	Marker 113	2013	30	FS903_30_13H	coa_bin_182	1	1	1917	5187	86.23	1.62	9438	1808932	1844	f__Saprospiraceae	f__Saprospiraceae	d__Bacteria;p__Bacteroidota;c__Bacteroidia;o__Chitinophagales;f__Saprospiraceae	d__Bacteria	p__Bacteroidota	c__Bacteroidia	o__Chitinophagales	f__Saprospiraceae	g__JADJGA01	NA
Axial Seamount	Marker 33	2013	30	FS904_30_13H	coa_bin_186	2	2	3582	19857	95.24	1.2	23269	2831475	2809	o__Campylobacterales	o__Campylobacterales	d__Bacteria;p__Campylobacterota;c__Campylobacteria;o__Campylobacterales	d__Bacteria	p__Campylobacterota	c__Campylobacteria	o__Campylobacterales	f__QNZT01	g__SZUA-1377	NA
Axial Seamount	Marker 33	2013	55	FS904_55_13H	coa_bin_186	1	1	2838	6571	95.24	1.2	23269	2831475	2809	o__Campylobacterales	o__Campylobacterales	d__Bacteria;p__Campylobacterota;c__Campylobacteria;o__Campylobacterales	d__Bacteria	p__Campylobacterota	c__Campylobacteria	o__Campylobacterales	f__QNZT01	g__SZUA-1377	NA
Axial Seamount	Marker 33	2013	80	FS904_80_13H	coa_bin_186	1	1	2838	6571	95.24	1.2	23269	2831475	2809	o__Campylobacterales	o__Campylobacterales	d__Bacteria;p__Campylobacterota;c__Campylobacteria;o__Campylobacterales	d__Bacteria	p__Campylobacterota	c__Campylobacteria	o__Campylobacterales	f__QNZT01	g__SZUA-1377	NA
Axial Seamount	Marker 33	2014	30	LVWS6_30_TP1_13H	coa_bin_186	1	1	1248	85202	95.24	1.2	23269	2831475	2809	o__Campylobacterales	o__Campylobacterales	d__Bacteria;p__Campylobacterota;c__Campylobacteria;o__Campylobacterales	d__Bacteria	p__Campylobacterota	c__Campylobacteria	o__Campylobacterales	f__QNZT01	g__SZUA-1377	NA
Axial Seamount	Marker 113	2013	30	FS903_30_13H	coa_bin_188	1	1	180	14080	83.06	13.16	9211	2729278	2508	k__Archaea	c__Iainarchaeia	d__Archaea;p__Iainarchaeota;c__Iainarchaeia	d__Archaea	p__Iainarchaeota	c__Iainarchaeia	o__JAADDC01	NA	NA	NA
Axial Seamount	Marker 113	2013	55	FS903_55_13H	coa_bin_188	1	1	2367	11968	83.06	13.16	9211	2729278	2508	k__Archaea	c__Iainarchaeia	d__Archaea;p__Iainarchaeota;c__Iainarchaeia	d__Archaea	p__Iainarchaeota	c__Iainarchaeia	o__JAADDC01	NA	NA	NA
Axial Seamount	Marker 33	2013	55	FS904_55_13H	coa_bin_188	2	2	3684	15303	83.06	13.16	9211	2729278	2508	k__Archaea	c__Iainarchaeia	d__Archaea;p__Iainarchaeota;c__Iainarchaeia	d__Archaea	p__Iainarchaeota	c__Iainarchaeia	o__JAADDC01	NA	NA	NA
Axial Seamount	Anemone	2014	80	FS907_80_13H	coa_bin_188	1	1	2139	3871	83.06	13.16	9211	2729278	2508	k__Archaea	c__Iainarchaeia	d__Archaea;p__Iainarchaeota;c__Iainarchaeia	d__Archaea	p__Iainarchaeota	c__Iainarchaeia	o__JAADDC01	NA	NA	NA
Axial Seamount	Anemone	2013	80	LVWS2_80_TP1_13H	coa_bin_188	1	1	1572	5533	83.06	13.16	9211	2729278	2508	k__Archaea	c__Iainarchaeia	d__Archaea;p__Iainarchaeota;c__Iainarchaeia	d__Archaea	p__Iainarchaeota	c__Iainarchaeia	o__JAADDC01	NA	NA	NA
Axial Seamount	Anemone	2014	55	LVWS5_55_TP1_13H	coa_bin_188	1	1	1503	40114	83.06	13.16	9211	2729278	2508	k__Archaea	c__Iainarchaeia	d__Archaea;p__Iainarchaeota;c__Iainarchaeia	d__Archaea	p__Iainarchaeota	c__Iainarchaeia	o__JAADDC01	NA	NA	NA
Axial Seamount	Marker 33	2014	30	LVWS6_30_TP1_13H	coa_bin_188	1	1	3261	6247	83.06	13.16	9211	2729278	2508	k__Archaea	c__Iainarchaeia	d__Archaea;p__Iainarchaeota;c__Iainarchaeia	d__Archaea	p__Iainarchaeota	c__Iainarchaeia	o__JAADDC01	NA	NA	NA
Axial Seamount	Marker 113	2014	80	FS906_80_TP1_13H	coa_bin_19	98	47	85164	160473	14.71	0	3272	217574	272	f__Desulfobacteraceae	o__Desulfobacterales	d__Bacteria;p__Desulfobacterota;c__Desulfobacteria;o__Desulfobacterales	d__Bacteria	p__Desulfobacterota	c__Desulfobacteria	o__Desulfobacterales	f__JAFDCJ01	g__JAOZPY01	s__JAOZPY01 sp029932495
Axial Seamount	Marker 33	2014	80	FS908_80_TP1_13H	coa_bin_19	32	26	36591	89363	14.71	0	3272	217574	272	f__Desulfobacteraceae	o__Desulfobacterales	d__Bacteria;p__Desulfobacterota;c__Desulfobacteria;o__Desulfobacterales	d__Bacteria	p__Desulfobacterota	c__Desulfobacteria	o__Desulfobacterales	f__JAFDCJ01	g__JAOZPY01	s__JAOZPY01 sp029932495
Axial Seamount	Marker 33	2014	80	FS908_80_TP2_13H7	coa_bin_19	1	1	2163	3550	14.71	0	3272	217574	272	f__Desulfobacteraceae	o__Desulfobacterales	d__Bacteria;p__Desulfobacterota;c__Desulfobacteria;o__Desulfobacterales	d__Bacteria	p__Desulfobacterota	c__Desulfobacteria	o__Desulfobacterales	f__JAFDCJ01	g__JAOZPY01	s__JAOZPY01 sp029932495
Axial Seamount	Marker 33	2014	55	LVWS6_55_TP1_13H	coa_bin_19	1	1	549	3846	14.71	0	3272	217574	272	f__Desulfobacteraceae	o__Desulfobacterales	d__Bacteria;p__Desulfobacterota;c__Desulfobacteria;o__Desulfobacterales	d__Bacteria	p__Desulfobacterota	c__Desulfobacteria	o__Desulfobacterales	f__JAFDCJ01	g__JAOZPY01	s__JAOZPY01 sp029932495
Axial Seamount	Marker 33	2013	30	FS904_30_13H	coa_bin_197	1	1	2682	4720	86.82	4.59	7971	1965857	1932	k__Bacteria	d__Bacteria	d__Bacteria	d__Bacteria	p__SAR324	c__SAR324	o__SAR324	f__NAC60-12	g__UBA8110	s__UBA8110 sp002707655
Axial Seamount	Marker 33	2014	80	FS908_80_TP1_13H	coa_bin_197	1	1	2895	5175	86.82	4.59	7971	1965857	1932	k__Bacteria	d__Bacteria	d__Bacteria	d__Bacteria	p__SAR324	c__SAR324	o__SAR324	f__NAC60-12	g__UBA8110	s__UBA8110 sp002707655
Axial Seamount	Anemone	2013	80	LVWS2_80_TP1_13H	coa_bin_197	1	1	3273	4472	86.82	4.59	7971	1965857	1932	k__Bacteria	d__Bacteria	d__Bacteria	d__Bacteria	p__SAR324	c__SAR324	o__SAR324	f__NAC60-12	g__UBA8110	s__UBA8110 sp002707655
Axial Seamount	Anemone	2014	55	LVWS5_55_TP1_13H	coa_bin_197	2	2	4173	11288	86.82	4.59	7971	1965857	1932	k__Bacteria	d__Bacteria	d__Bacteria	d__Bacteria	p__SAR324	c__SAR324	o__SAR324	f__NAC60-12	g__UBA8110	s__UBA8110 sp002707655
Axial Seamount	Marker 33	2014	55	LVWS6_55_TP1_13H	coa_bin_197	2	2	2637	17527	86.82	4.59	7971	1965857	1932	k__Bacteria	d__Bacteria	d__Bacteria	d__Bacteria	p__SAR324	c__SAR324	o__SAR324	f__NAC60-12	g__UBA8110	s__UBA8110 sp002707655
Axial Seamount	Marker 113	2013	30	FS903_30_13H	coa_bin_198	4	4	3645	21312	100	1.93	9271	1565180	1784	k__Bacteria	c__Gammaproteobacteria	d__Bacteria;p__Pseudomonadota;c__Gammaproteobacteria	d__Bacteria	p__Pseudomonadota	c__Gammaproteobacteria	o__SAR86	f__SAR86	g__AEGEAN-183	s__AEGEAN-183 sp012965075
Axial Seamount	Marker 113	2013	55	FS903_55_13H	coa_bin_198	4	4	5721	56671	100	1.93	9271	1565180	1784	k__Bacteria	c__Gammaproteobacteria	d__Bacteria;p__Pseudomonadota;c__Gammaproteobacteria	d__Bacteria	p__Pseudomonadota	c__Gammaproteobacteria	o__SAR86	f__SAR86	g__AEGEAN-183	s__AEGEAN-183 sp012965075
Axial Seamount	Marker 33	2013	30	FS904_30_13H	coa_bin_198	9	9	9738	103032	100	1.93	9271	1565180	1784	k__Bacteria	c__Gammaproteobacteria	d__Bacteria;p__Pseudomonadota;c__Gammaproteobacteria	d__Bacteria	p__Pseudomonadota	c__Gammaproteobacteria	o__SAR86	f__SAR86	g__AEGEAN-183	s__AEGEAN-183 sp012965075
Axial Seamount	Marker 33	2013	55	FS904_55_13H	coa_bin_198	3	3	6597	43563	100	1.93	9271	1565180	1784	k__Bacteria	c__Gammaproteobacteria	d__Bacteria;p__Pseudomonadota;c__Gammaproteobacteria	d__Bacteria	p__Pseudomonadota	c__Gammaproteobacteria	o__SAR86	f__SAR86	g__AEGEAN-183	s__AEGEAN-183 sp012965075
Axial Seamount	Marker 113	2014	55	LVWS4_55_TP1_13H	coa_bin_198	3	3	5907	42047	100	1.93	9271	1565180	1784	k__Bacteria	c__Gammaproteobacteria	d__Bacteria;p__Pseudomonadota;c__Gammaproteobacteria	d__Bacteria	p__Pseudomonadota	c__Gammaproteobacteria	o__SAR86	f__SAR86	g__AEGEAN-183	s__AEGEAN-183 sp012965075
Axial Seamount	Marker 113	2014	55	LVWS4_55_TP2_13H	coa_bin_198	4	4	5355	53324	100	1.93	9271	1565180	1784	k__Bacteria	c__Gammaproteobacteria	d__Bacteria;p__Pseudomonadota;c__Gammaproteobacteria	d__Bacteria	p__Pseudomonadota	c__Gammaproteobacteria	o__SAR86	f__SAR86	g__AEGEAN-183	s__AEGEAN-183 sp012965075
Axial Seamount	Anemone	2014	30	LVWS5_30_TP1_13H	coa_bin_198	3	2	4821	24107	100	1.93	9271	1565180	1784	k__Bacteria	c__Gammaproteobacteria	d__Bacteria;p__Pseudomonadota;c__Gammaproteobacteria	d__Bacteria	p__Pseudomonadota	c__Gammaproteobacteria	o__SAR86	f__SAR86	g__AEGEAN-183	s__AEGEAN-183 sp012965075
Axial Seamount	Anemone	2014	55	LVWS5_55_TP1_13H	coa_bin_198	5	5	4791	57995	100	1.93	9271	1565180	1784	k__Bacteria	c__Gammaproteobacteria	d__Bacteria;p__Pseudomonadota;c__Gammaproteobacteria	d__Bacteria	p__Pseudomonadota	c__Gammaproteobacteria	o__SAR86	f__SAR86	g__AEGEAN-183	s__AEGEAN-183 sp012965075
Axial Seamount	Marker 33	2014	30	LVWS6_30_TP1_13H	coa_bin_198	1	1	936	14111	100	1.93	9271	1565180	1784	k__Bacteria	c__Gammaproteobacteria	d__Bacteria;p__Pseudomonadota;c__Gammaproteobacteria	d__Bacteria	p__Pseudomonadota	c__Gammaproteobacteria	o__SAR86	f__SAR86	g__AEGEAN-183	s__AEGEAN-183 sp012965075
Axial Seamount	Marker 33	2014	30	LVWS6_30_TP2_13H	coa_bin_198	6	6	7971	73209	100	1.93	9271	1565180	1784	k__Bacteria	c__Gammaproteobacteria	d__Bacteria;p__Pseudomonadota;c__Gammaproteobacteria	d__Bacteria	p__Pseudomonadota	c__Gammaproteobacteria	o__SAR86	f__SAR86	g__AEGEAN-183	s__AEGEAN-183 sp012965075
Axial Seamount	Marker 33	2014	55	LVWS6_55_TP1_13H	coa_bin_198	12	11	18117	134315	100	1.93	9271	1565180	1784	k__Bacteria	c__Gammaproteobacteria	d__Bacteria;p__Pseudomonadota;c__Gammaproteobacteria	d__Bacteria	p__Pseudomonadota	c__Gammaproteobacteria	o__SAR86	f__SAR86	g__AEGEAN-183	s__AEGEAN-183 sp012965075
Axial Seamount	Marker 33	2013	30	FS904_30_13H	coa_bin_2	3	2	2908	13604	80.63	5.21	6311	1456509	1633	o__Ignavibacteriales	f__Melioribacteraceae	d__Bacteria;p__Bacteroidota;c__Ignavibacteria;o__Ignavibacteriales;f__Melioribacteraceae	d__Bacteria	p__Bacteroidota	c__Ignavibacteria	o__Ignavibacteriales	f__Melioribacteraceae	g__WGAL01	NA
Axial Seamount	Marker 33	2013	80	FS904_80_13H	coa_bin_2	2	2	2787	30586	80.63	5.21	6311	1456509	1633	o__Ignavibacteriales	f__Melioribacteraceae	d__Bacteria;p__Bacteroidota;c__Ignavibacteria;o__Ignavibacteriales;f__Melioribacteraceae	d__Bacteria	p__Bacteroidota	c__Ignavibacteria	o__Ignavibacteriales	f__Melioribacteraceae	g__WGAL01	NA
Axial Seamount	Anemone	2013	80	LVWS2_80_TP1_13H	coa_bin_2	1	1	1540	2591	80.63	5.21	6311	1456509	1633	o__Ignavibacteriales	f__Melioribacteraceae	d__Bacteria;p__Bacteroidota;c__Ignavibacteria;o__Ignavibacteriales;f__Melioribacteraceae	d__Bacteria	p__Bacteroidota	c__Ignavibacteria	o__Ignavibacteriales	f__Melioribacteraceae	g__WGAL01	NA
Axial Seamount	Marker 113	2014	55	LVWS4_55_TP1_13H	coa_bin_2	1	1	1131	11013	80.63	5.21	6311	1456509	1633	o__Ignavibacteriales	f__Melioribacteraceae	d__Bacteria;p__Bacteroidota;c__Ignavibacteria;o__Ignavibacteriales;f__Melioribacteraceae	d__Bacteria	p__Bacteroidota	c__Ignavibacteria	o__Ignavibacteriales	f__Melioribacteraceae	g__WGAL01	NA
Axial Seamount	Marker 33	2014	30	LVWS6_30_TP1_13H	coa_bin_2	1	1	1131	11013	80.63	5.21	6311	1456509	1633	o__Ignavibacteriales	f__Melioribacteraceae	d__Bacteria;p__Bacteroidota;c__Ignavibacteria;o__Ignavibacteriales;f__Melioribacteraceae	d__Bacteria	p__Bacteroidota	c__Ignavibacteria	o__Ignavibacteriales	f__Melioribacteraceae	g__WGAL01	NA
Axial Seamount	Marker 33	2014	30	LVWS6_30_TP2_13H	coa_bin_2	1	1	1131	11013	80.63	5.21	6311	1456509	1633	o__Ignavibacteriales	f__Melioribacteraceae	d__Bacteria;p__Bacteroidota;c__Ignavibacteria;o__Ignavibacteriales;f__Melioribacteraceae	d__Bacteria	p__Bacteroidota	c__Ignavibacteria	o__Ignavibacteriales	f__Melioribacteraceae	g__WGAL01	NA
Axial Seamount	Anemone	2014	80	FS907_80_13H	coa_bin_201	1	1	291	2587	17.71	0.04	3221	748060	704	c__Deltaproteobacteria	p__Desulfobacterota	d__Bacteria;p__Desulfobacterota	d__Bacteria	p__Desulfobacterota	c__S145-22	o__S145-22	f__S145-22	NA	NA
Axial Seamount	Marker 33	2014	30	LVWS6_30_TP1_13H	coa_bin_201	1	1	438	3020	17.71	0.04	3221	748060	704	c__Deltaproteobacteria	p__Desulfobacterota	d__Bacteria;p__Desulfobacterota	d__Bacteria	p__Desulfobacterota	c__S145-22	o__S145-22	f__S145-22	NA	NA
Axial Seamount	Marker 113	2013	30	FS903_30_13H	coa_bin_202	5	5	7854	42627	71.08	2.06	4984	1260423	1497	f__Desulfohalobiaceae	g__Desulfothermus	d__Bacteria;p__Desulfobacterota;c__Desulfovibrionia;o__Desulfovibrionales;f__Desulfohalobiaceae;g__Desulfothermus	d__Bacteria	p__Desulfobacterota	c__Desulfovibrionia	o__Desulfovibrionales	f__Desulfohalobiaceae	g__Desulfothermus	NA
Axial Seamount	Marker 113	2013	55	FS903_55_13H	coa_bin_202	7	6	7428	31192	71.08	2.06	4984	1260423	1497	f__Desulfohalobiaceae	g__Desulfothermus	d__Bacteria;p__Desulfobacterota;c__Desulfovibrionia;o__Desulfovibrionales;f__Desulfohalobiaceae;g__Desulfothermus	d__Bacteria	p__Desulfobacterota	c__Desulfovibrionia	o__Desulfovibrionales	f__Desulfohalobiaceae	g__Desulfothermus	NA
Axial Seamount	Marker 33	2013	30	FS904_30_13H	coa_bin_202	13	11	16614	66508	71.08	2.06	4984	1260423	1497	f__Desulfohalobiaceae	g__Desulfothermus	d__Bacteria;p__Desulfobacterota;c__Desulfovibrionia;o__Desulfovibrionales;f__Desulfohalobiaceae;g__Desulfothermus	d__Bacteria	p__Desulfobacterota	c__Desulfovibrionia	o__Desulfovibrionales	f__Desulfohalobiaceae	g__Desulfothermus	NA
Axial Seamount	Marker 33	2013	55	FS904_55_13H	coa_bin_202	1	1	1023	4786	71.08	2.06	4984	1260423	1497	f__Desulfohalobiaceae	g__Desulfothermus	d__Bacteria;p__Desulfobacterota;c__Desulfovibrionia;o__Desulfovibrionales;f__Desulfohalobiaceae;g__Desulfothermus	d__Bacteria	p__Desulfobacterota	c__Desulfovibrionia	o__Desulfovibrionales	f__Desulfohalobiaceae	g__Desulfothermus	NA
Axial Seamount	Marker 113	2014	55	LVWS4_55_TP1_13H	coa_bin_202	6	6	7698	25983	71.08	2.06	4984	1260423	1497	f__Desulfohalobiaceae	g__Desulfothermus	d__Bacteria;p__Desulfobacterota;c__Desulfovibrionia;o__Desulfovibrionales;f__Desulfohalobiaceae;g__Desulfothermus	d__Bacteria	p__Desulfobacterota	c__Desulfovibrionia	o__Desulfovibrionales	f__Desulfohalobiaceae	g__Desulfothermus	NA
Axial Seamount	Anemone	2014	30	LVWS5_30_TP2_13H	coa_bin_202	1	1	792	2754	71.08	2.06	4984	1260423	1497	f__Desulfohalobiaceae	g__Desulfothermus	d__Bacteria;p__Desulfobacterota;c__Desulfovibrionia;o__Desulfovibrionales;f__Desulfohalobiaceae;g__Desulfothermus	d__Bacteria	p__Desulfobacterota	c__Desulfovibrionia	o__Desulfovibrionales	f__Desulfohalobiaceae	g__Desulfothermus	NA
Axial Seamount	Anemone	2014	55	LVWS5_55_TP1_13H	coa_bin_202	2	2	1578	9877	71.08	2.06	4984	1260423	1497	f__Desulfohalobiaceae	g__Desulfothermus	d__Bacteria;p__Desulfobacterota;c__Desulfovibrionia;o__Desulfovibrionales;f__Desulfohalobiaceae;g__Desulfothermus	d__Bacteria	p__Desulfobacterota	c__Desulfovibrionia	o__Desulfovibrionales	f__Desulfohalobiaceae	g__Desulfothermus	NA
Axial Seamount	Anemone	2014	55	LVWS5_55_TP2_13H	coa_bin_202	5	5	5547	24665	71.08	2.06	4984	1260423	1497	f__Desulfohalobiaceae	g__Desulfothermus	d__Bacteria;p__Desulfobacterota;c__Desulfovibrionia;o__Desulfovibrionales;f__Desulfohalobiaceae;g__Desulfothermus	d__Bacteria	p__Desulfobacterota	c__Desulfovibrionia	o__Desulfovibrionales	f__Desulfohalobiaceae	g__Desulfothermus	NA
Axial Seamount	Marker 33	2014	30	LVWS6_30_TP1_13H	coa_bin_202	3	3	4326	25699	71.08	2.06	4984	1260423	1497	f__Desulfohalobiaceae	g__Desulfothermus	d__Bacteria;p__Desulfobacterota;c__Desulfovibrionia;o__Desulfovibrionales;f__Desulfohalobiaceae;g__Desulfothermus	d__Bacteria	p__Desulfobacterota	c__Desulfovibrionia	o__Desulfovibrionales	f__Desulfohalobiaceae	g__Desulfothermus	NA
Axial Seamount	Marker 33	2014	30	LVWS6_30_TP2_13H	coa_bin_202	7	6	6942	26201	71.08	2.06	4984	1260423	1497	f__Desulfohalobiaceae	g__Desulfothermus	d__Bacteria;p__Desulfobacterota;c__Desulfovibrionia;o__Desulfovibrionales;f__Desulfohalobiaceae;g__Desulfothermus	d__Bacteria	p__Desulfobacterota	c__Desulfovibrionia	o__Desulfovibrionales	f__Desulfohalobiaceae	g__Desulfothermus	NA
Axial Seamount	Marker 33	2014	55	LVWS6_55_TP1_13H	coa_bin_202	12	9	16764	47153	71.08	2.06	4984	1260423	1497	f__Desulfohalobiaceae	g__Desulfothermus	d__Bacteria;p__Desulfobacterota;c__Desulfovibrionia;o__Desulfovibrionales;f__Desulfohalobiaceae;g__Desulfothermus	d__Bacteria	p__Desulfobacterota	c__Desulfovibrionia	o__Desulfovibrionales	f__Desulfohalobiaceae	g__Desulfothermus	NA
Axial Seamount	Marker 113	2013	55	FS903_55_13H	coa_bin_205	1	1	1128	3046	70.42	0.91	5013	1602142	1661	c__Actinobacteria	f__Poriferisodaliceae	d__Bacteria;p__Actinomycetota;c__Acidimicrobiia;o__Acidimicrobiales;f__Poriferisodaliceae	d__Bacteria	p__Actinomycetota	c__Acidimicrobiia	o__Acidimicrobiales	f__Poriferisodaliceae	g__UBA2110	s__UBA2110 sp002719335
Axial Seamount	Marker 33	2013	30	FS904_30_13H	coa_bin_205	1	1	624	3135	70.42	0.91	5013	1602142	1661	c__Actinobacteria	f__Poriferisodaliceae	d__Bacteria;p__Actinomycetota;c__Acidimicrobiia;o__Acidimicrobiales;f__Poriferisodaliceae	d__Bacteria	p__Actinomycetota	c__Acidimicrobiia	o__Acidimicrobiales	f__Poriferisodaliceae	g__UBA2110	s__UBA2110 sp002719335
Axial Seamount	Marker 33	2013	55	FS904_55_13H	coa_bin_205	1	1	624	3135	70.42	0.91	5013	1602142	1661	c__Actinobacteria	f__Poriferisodaliceae	d__Bacteria;p__Actinomycetota;c__Acidimicrobiia;o__Acidimicrobiales;f__Poriferisodaliceae	d__Bacteria	p__Actinomycetota	c__Acidimicrobiia	o__Acidimicrobiales	f__Poriferisodaliceae	g__UBA2110	s__UBA2110 sp002719335
Axial Seamount	Marker 113	2014	55	LVWS4_55_TP2_13H	coa_bin_205	1	1	1128	3046	70.42	0.91	5013	1602142	1661	c__Actinobacteria	f__Poriferisodaliceae	d__Bacteria;p__Actinomycetota;c__Acidimicrobiia;o__Acidimicrobiales;f__Poriferisodaliceae	d__Bacteria	p__Actinomycetota	c__Acidimicrobiia	o__Acidimicrobiales	f__Poriferisodaliceae	g__UBA2110	s__UBA2110 sp002719335
Axial Seamount	Anemone	2014	55	LVWS5_55_TP1_13H	coa_bin_205	1	1	1206	6617	70.42	0.91	5013	1602142	1661	c__Actinobacteria	f__Poriferisodaliceae	d__Bacteria;p__Actinomycetota;c__Acidimicrobiia;o__Acidimicrobiales;f__Poriferisodaliceae	d__Bacteria	p__Actinomycetota	c__Acidimicrobiia	o__Acidimicrobiales	f__Poriferisodaliceae	g__UBA2110	s__UBA2110 sp002719335
Axial Seamount	Marker 33	2014	55	LVWS6_55_TP1_13H	coa_bin_205	1	1	1128	3046	70.42	0.91	5013	1602142	1661	c__Actinobacteria	f__Poriferisodaliceae	d__Bacteria;p__Actinomycetota;c__Acidimicrobiia;o__Acidimicrobiales;f__Poriferisodaliceae	d__Bacteria	p__Actinomycetota	c__Acidimicrobiia	o__Acidimicrobiales	f__Poriferisodaliceae	g__UBA2110	s__UBA2110 sp002719335
Axial Seamount	Marker 113	2013	30	FS903_30_13H	coa_bin_206	8	7	8955	122360	86.6	1.85	12849	1755682	1947	g__Thermodesulfobacterium	g__Thermodesulfobacterium	d__Bacteria;p__Desulfobacterota;c__Thermodesulfobacteria;o__Thermodesulfobacteriales;f__Thermodesulfobacteriaceae;g__Thermodesulfobacterium	d__Bacteria	p__Desulfobacterota	c__Thermodesulfobacteria	o__Thermodesulfobacteriales	f__Thermodesulfobacteriaceae	g__Thermodesulfobacterium	NA
Axial Seamount	Marker 113	2013	55	FS903_55_13H	coa_bin_206	8	7	10596	83835	86.6	1.85	12849	1755682	1947	g__Thermodesulfobacterium	g__Thermodesulfobacterium	d__Bacteria;p__Desulfobacterota;c__Thermodesulfobacteria;o__Thermodesulfobacteriales;f__Thermodesulfobacteriaceae;g__Thermodesulfobacterium	d__Bacteria	p__Desulfobacterota	c__Thermodesulfobacteria	o__Thermodesulfobacteriales	f__Thermodesulfobacteriaceae	g__Thermodesulfobacterium	NA
Axial Seamount	Marker 33	2013	30	FS904_30_13H	coa_bin_206	45	24	40506	209582	86.6	1.85	12849	1755682	1947	g__Thermodesulfobacterium	g__Thermodesulfobacterium	d__Bacteria;p__Desulfobacterota;c__Thermodesulfobacteria;o__Thermodesulfobacteriales;f__Thermodesulfobacteriaceae;g__Thermodesulfobacterium	d__Bacteria	p__Desulfobacterota	c__Thermodesulfobacteria	o__Thermodesulfobacteriales	f__Thermodesulfobacteriaceae	g__Thermodesulfobacterium	NA
Axial Seamount	Marker 33	2013	55	FS904_55_13H	coa_bin_206	3	3	2820	35634	86.6	1.85	12849	1755682	1947	g__Thermodesulfobacterium	g__Thermodesulfobacterium	d__Bacteria;p__Desulfobacterota;c__Thermodesulfobacteria;o__Thermodesulfobacteriales;f__Thermodesulfobacteriaceae;g__Thermodesulfobacterium	d__Bacteria	p__Desulfobacterota	c__Thermodesulfobacteria	o__Thermodesulfobacteriales	f__Thermodesulfobacteriaceae	g__Thermodesulfobacterium	NA
Axial Seamount	Marker 33	2013	80	FS904_80_13H	coa_bin_206	1	1	1818	7070	86.6	1.85	12849	1755682	1947	g__Thermodesulfobacterium	g__Thermodesulfobacterium	d__Bacteria;p__Desulfobacterota;c__Thermodesulfobacteria;o__Thermodesulfobacteriales;f__Thermodesulfobacteriaceae;g__Thermodesulfobacterium	d__Bacteria	p__Desulfobacterota	c__Thermodesulfobacteria	o__Thermodesulfobacteriales	f__Thermodesulfobacteriaceae	g__Thermodesulfobacterium	NA
Axial Seamount	Marker 113	2014	55	LVWS4_55_TP1_13H	coa_bin_206	15	12	15009	124879	86.6	1.85	12849	1755682	1947	g__Thermodesulfobacterium	g__Thermodesulfobacterium	d__Bacteria;p__Desulfobacterota;c__Thermodesulfobacteria;o__Thermodesulfobacteriales;f__Thermodesulfobacteriaceae;g__Thermodesulfobacterium	d__Bacteria	p__Desulfobacterota	c__Thermodesulfobacteria	o__Thermodesulfobacteriales	f__Thermodesulfobacteriaceae	g__Thermodesulfobacterium	NA
Axial Seamount	Marker 113	2014	55	LVWS4_55_TP2_13H	coa_bin_206	3	3	5385	28202	86.6	1.85	12849	1755682	1947	g__Thermodesulfobacterium	g__Thermodesulfobacterium	d__Bacteria;p__Desulfobacterota;c__Thermodesulfobacteria;o__Thermodesulfobacteriales;f__Thermodesulfobacteriaceae;g__Thermodesulfobacterium	d__Bacteria	p__Desulfobacterota	c__Thermodesulfobacteria	o__Thermodesulfobacteriales	f__Thermodesulfobacteriaceae	g__Thermodesulfobacterium	NA
Axial Seamount	Anemone	2014	30	LVWS5_30_TP1_13H	coa_bin_206	3	3	3054	48514	86.6	1.85	12849	1755682	1947	g__Thermodesulfobacterium	g__Thermodesulfobacterium	d__Bacteria;p__Desulfobacterota;c__Thermodesulfobacteria;o__Thermodesulfobacteriales;f__Thermodesulfobacteriaceae;g__Thermodesulfobacterium	d__Bacteria	p__Desulfobacterota	c__Thermodesulfobacteria	o__Thermodesulfobacteriales	f__Thermodesulfobacteriaceae	g__Thermodesulfobacterium	NA
Axial Seamount	Anemone	2014	55	LVWS5_55_TP1_13H	coa_bin_206	5	5	7059	61989	86.6	1.85	12849	1755682	1947	g__Thermodesulfobacterium	g__Thermodesulfobacterium	d__Bacteria;p__Desulfobacterota;c__Thermodesulfobacteria;o__Thermodesulfobacteriales;f__Thermodesulfobacteriaceae;g__Thermodesulfobacterium	d__Bacteria	p__Desulfobacterota	c__Thermodesulfobacteria	o__Thermodesulfobacteriales	f__Thermodesulfobacteriaceae	g__Thermodesulfobacterium	NA
Axial Seamount	Anemone	2014	55	LVWS5_55_TP2_13H	coa_bin_206	7	7	5988	104193	86.6	1.85	12849	1755682	1947	g__Thermodesulfobacterium	g__Thermodesulfobacterium	d__Bacteria;p__Desulfobacterota;c__Thermodesulfobacteria;o__Thermodesulfobacteriales;f__Thermodesulfobacteriaceae;g__Thermodesulfobacterium	d__Bacteria	p__Desulfobacterota	c__Thermodesulfobacteria	o__Thermodesulfobacteriales	f__Thermodesulfobacteriaceae	g__Thermodesulfobacterium	NA
Axial Seamount	Marker 33	2014	30	LVWS6_30_TP1_13H	coa_bin_206	10	8	10650	70242	86.6	1.85	12849	1755682	1947	g__Thermodesulfobacterium	g__Thermodesulfobacterium	d__Bacteria;p__Desulfobacterota;c__Thermodesulfobacteria;o__Thermodesulfobacteriales;f__Thermodesulfobacteriaceae;g__Thermodesulfobacterium	d__Bacteria	p__Desulfobacterota	c__Thermodesulfobacteria	o__Thermodesulfobacteriales	f__Thermodesulfobacteriaceae	g__Thermodesulfobacterium	NA
Axial Seamount	Marker 33	2014	30	LVWS6_30_TP2_13H	coa_bin_206	3	3	2058	22382	86.6	1.85	12849	1755682	1947	g__Thermodesulfobacterium	g__Thermodesulfobacterium	d__Bacteria;p__Desulfobacterota;c__Thermodesulfobacteria;o__Thermodesulfobacteriales;f__Thermodesulfobacteriaceae;g__Thermodesulfobacterium	d__Bacteria	p__Desulfobacterota	c__Thermodesulfobacteria	o__Thermodesulfobacteriales	f__Thermodesulfobacteriaceae	g__Thermodesulfobacterium	NA
Axial Seamount	Marker 33	2014	55	LVWS6_55_TP1_13H	coa_bin_206	30	24	31668	237849	86.6	1.85	12849	1755682	1947	g__Thermodesulfobacterium	g__Thermodesulfobacterium	d__Bacteria;p__Desulfobacterota;c__Thermodesulfobacteria;o__Thermodesulfobacteriales;f__Thermodesulfobacteriaceae;g__Thermodesulfobacterium	d__Bacteria	p__Desulfobacterota	c__Thermodesulfobacteria	o__Thermodesulfobacteriales	f__Thermodesulfobacteriaceae	g__Thermodesulfobacterium	NA
Axial Seamount	Marker 113	2013	30	FS903_30_13H	coa_bin_21	2	2	2640	9465	98.3	2.54	16617	2448237	2235	f__Helicobacteraceae	f__Sulfurimonadaceae	d__Bacteria;p__Campylobacterota;c__Campylobacteria;o__Campylobacterales;f__Sulfurimonadaceae	d__Bacteria	p__Campylobacterota	c__Campylobacteria	o__Campylobacterales	f__Sulfurimonadaceae	g__4484-230	NA
Axial Seamount	Marker 33	2013	80	FS904_80_13H	coa_bin_21	1	1	2013	8779	98.3	2.54	16617	2448237	2235	f__Helicobacteraceae	f__Sulfurimonadaceae	d__Bacteria;p__Campylobacterota;c__Campylobacteria;o__Campylobacterales;f__Sulfurimonadaceae	d__Bacteria	p__Campylobacterota	c__Campylobacteria	o__Campylobacterales	f__Sulfurimonadaceae	g__4484-230	NA
Axial Seamount	Anemone	2013	80	LVWS2_80_TP1_13H	coa_bin_21	1	1	78	15734	98.3	2.54	16617	2448237	2235	f__Helicobacteraceae	f__Sulfurimonadaceae	d__Bacteria;p__Campylobacterota;c__Campylobacteria;o__Campylobacterales;f__Sulfurimonadaceae	d__Bacteria	p__Campylobacterota	c__Campylobacteria	o__Campylobacterales	f__Sulfurimonadaceae	g__4484-230	NA
Axial Seamount	Marker 113	2013	55	FS903_55_13H	coa_bin_210	1	1	1194	3914	89.63	5.2	6394	4167518	3801	o__Chromatiales	g__Endoriftia	d__Bacteria;p__Pseudomonadota;c__Gammaproteobacteria;o__Chromatiales;f__Sedimenticolaceae;g__Endoriftia	d__Bacteria	p__Pseudomonadota	c__Gammaproteobacteria	o__Chromatiales	f__Sedimenticolaceae	g__Endoriftia	s__Endoriftia persephone
Axial Seamount	Marker 33	2013	30	FS904_30_13H	coa_bin_210	3	3	4038	21485	89.63	5.2	6394	4167518	3801	o__Chromatiales	g__Endoriftia	d__Bacteria;p__Pseudomonadota;c__Gammaproteobacteria;o__Chromatiales;f__Sedimenticolaceae;g__Endoriftia	d__Bacteria	p__Pseudomonadota	c__Gammaproteobacteria	o__Chromatiales	f__Sedimenticolaceae	g__Endoriftia	s__Endoriftia persephone
Axial Seamount	Marker 33	2013	55	FS904_55_13H	coa_bin_210	1	1	1950	3911	89.63	5.2	6394	4167518	3801	o__Chromatiales	g__Endoriftia	d__Bacteria;p__Pseudomonadota;c__Gammaproteobacteria;o__Chromatiales;f__Sedimenticolaceae;g__Endoriftia	d__Bacteria	p__Pseudomonadota	c__Gammaproteobacteria	o__Chromatiales	f__Sedimenticolaceae	g__Endoriftia	s__Endoriftia persephone
Axial Seamount	Marker 113	2013	30	FS903_30_13H	coa_bin_211	2	2	1341	13810	53.59	1.39	4233	2376128	2511	p__Bacteroidetes	o__Bacteroidales	d__Bacteria;p__Bacteroidota;c__Bacteroidia;o__Bacteroidales	d__Bacteria	p__Bacteroidota	c__Bacteroidia	o__Bacteroidales	f__JAFGUD01	g__JAFGUD01	NA
Axial Seamount	Marker 113	2013	55	FS903_55_13H	coa_bin_211	1	1	1512	5310	53.59	1.39	4233	2376128	2511	p__Bacteroidetes	o__Bacteroidales	d__Bacteria;p__Bacteroidota;c__Bacteroidia;o__Bacteroidales	d__Bacteria	p__Bacteroidota	c__Bacteroidia	o__Bacteroidales	f__JAFGUD01	g__JAFGUD01	NA
Axial Seamount	Marker 33	2013	30	FS904_30_13H	coa_bin_211	2	2	2852	6260	53.59	1.39	4233	2376128	2511	p__Bacteroidetes	o__Bacteroidales	d__Bacteria;p__Bacteroidota;c__Bacteroidia;o__Bacteroidales	d__Bacteria	p__Bacteroidota	c__Bacteroidia	o__Bacteroidales	f__JAFGUD01	g__JAFGUD01	NA
Axial Seamount	Marker 113	2014	55	LVWS4_55_TP1_13H	coa_bin_211	1	1	1617	9872	53.59	1.39	4233	2376128	2511	p__Bacteroidetes	o__Bacteroidales	d__Bacteria;p__Bacteroidota;c__Bacteroidia;o__Bacteroidales	d__Bacteria	p__Bacteroidota	c__Bacteroidia	o__Bacteroidales	f__JAFGUD01	g__JAFGUD01	NA
Axial Seamount	Marker 33	2013	55	FS904_55_13H	coa_bin_214	1	1	723	7858	67.81	2.66	5186	1014354	1235	k__Archaea	o__Woesearchaeales	d__Archaea;p__Nanoarchaeota;c__Nanoarchaeia;o__Woesearchaeales	d__Archaea	p__Nanoarchaeota	c__Nanoarchaeia	o__Woesearchaeales	f__JACJVW01	NA	NA
Axial Seamount	Marker 33	2013	80	FS904_80_13H	coa_bin_214	1	1	3450	5144	67.81	2.66	5186	1014354	1235	k__Archaea	o__Woesearchaeales	d__Archaea;p__Nanoarchaeota;c__Nanoarchaeia;o__Woesearchaeales	d__Archaea	p__Nanoarchaeota	c__Nanoarchaeia	o__Woesearchaeales	f__JACJVW01	NA	NA
Axial Seamount	Marker 113	2014	80	FS906_80_TP1_13H	coa_bin_214	15	12	18108	86404	67.81	2.66	5186	1014354	1235	k__Archaea	o__Woesearchaeales	d__Archaea;p__Nanoarchaeota;c__Nanoarchaeia;o__Woesearchaeales	d__Archaea	p__Nanoarchaeota	c__Nanoarchaeia	o__Woesearchaeales	f__JACJVW01	NA	NA
Axial Seamount	Anemone	2014	80	FS907_80_13H	coa_bin_214	8	7	12510	52608	67.81	2.66	5186	1014354	1235	k__Archaea	o__Woesearchaeales	d__Archaea;p__Nanoarchaeota;c__Nanoarchaeia;o__Woesearchaeales	d__Archaea	p__Nanoarchaeota	c__Nanoarchaeia	o__Woesearchaeales	f__JACJVW01	NA	NA
Axial Seamount	Marker 33	2014	80	FS908_80_TP1_13H	coa_bin_214	20	15	24382	91561	67.81	2.66	5186	1014354	1235	k__Archaea	o__Woesearchaeales	d__Archaea;p__Nanoarchaeota;c__Nanoarchaeia;o__Woesearchaeales	d__Archaea	p__Nanoarchaeota	c__Nanoarchaeia	o__Woesearchaeales	f__JACJVW01	NA	NA
Axial Seamount	Marker 33	2014	80	FS908_80_TP2_13H7	coa_bin_214	3	3	3876	17463	67.81	2.66	5186	1014354	1235	k__Archaea	o__Woesearchaeales	d__Archaea;p__Nanoarchaeota;c__Nanoarchaeia;o__Woesearchaeales	d__Archaea	p__Nanoarchaeota	c__Nanoarchaeia	o__Woesearchaeales	f__JACJVW01	NA	NA
Axial Seamount	Anemone	2013	80	LVWS2_80_TP1_13H	coa_bin_214	4	4	3572	25515	67.81	2.66	5186	1014354	1235	k__Archaea	o__Woesearchaeales	d__Archaea;p__Nanoarchaeota;c__Nanoarchaeia;o__Woesearchaeales	d__Archaea	p__Nanoarchaeota	c__Nanoarchaeia	o__Woesearchaeales	f__JACJVW01	NA	NA
Axial Seamount	Anemone	2014	30	LVWS5_30_TP1_13H	coa_bin_214	1	1	333	3014	67.81	2.66	5186	1014354	1235	k__Archaea	o__Woesearchaeales	d__Archaea;p__Nanoarchaeota;c__Nanoarchaeia;o__Woesearchaeales	d__Archaea	p__Nanoarchaeota	c__Nanoarchaeia	o__Woesearchaeales	f__JACJVW01	NA	NA
Axial Seamount	Marker 33	2014	55	LVWS6_55_TP1_13H	coa_bin_214	1	1	1359	10193	67.81	2.66	5186	1014354	1235	k__Archaea	o__Woesearchaeales	d__Archaea;p__Nanoarchaeota;c__Nanoarchaeia;o__Woesearchaeales	d__Archaea	p__Nanoarchaeota	c__Nanoarchaeia	o__Woesearchaeales	f__JACJVW01	NA	NA
Axial Seamount	Marker 113	2013	30	FS903_30_13H	coa_bin_215	5	3	7116	158421	66.89	3.07	37240	1386356	1423	c__Actinobacteria	c__Acidimicrobiia	d__Bacteria;p__Actinomycetota;c__Acidimicrobiia	d__Bacteria	p__Actinomycetota	c__Acidimicrobiia	o__UBA5794	f__UBA5794	g__JAHEEL01	NA
Axial Seamount	Marker 113	2013	55	FS903_55_13H	coa_bin_215	2	1	5292	51242	66.89	3.07	37240	1386356	1423	c__Actinobacteria	c__Acidimicrobiia	d__Bacteria;p__Actinomycetota;c__Acidimicrobiia	d__Bacteria	p__Actinomycetota	c__Acidimicrobiia	o__UBA5794	f__UBA5794	g__JAHEEL01	NA
Axial Seamount	Marker 33	2013	30	FS904_30_13H	coa_bin_215	8	8	11143	261878	66.89	3.07	37240	1386356	1423	c__Actinobacteria	c__Acidimicrobiia	d__Bacteria;p__Actinomycetota;c__Acidimicrobiia	d__Bacteria	p__Actinomycetota	c__Acidimicrobiia	o__UBA5794	f__UBA5794	g__JAHEEL01	NA
Axial Seamount	Marker 33	2013	55	FS904_55_13H	coa_bin_215	2	2	2916	98520	66.89	3.07	37240	1386356	1423	c__Actinobacteria	c__Acidimicrobiia	d__Bacteria;p__Actinomycetota;c__Acidimicrobiia	d__Bacteria	p__Actinomycetota	c__Acidimicrobiia	o__UBA5794	f__UBA5794	g__JAHEEL01	NA
Axial Seamount	Anemone	2014	80	FS907_80_13H	coa_bin_215	2	2	545	55236	66.89	3.07	37240	1386356	1423	c__Actinobacteria	c__Acidimicrobiia	d__Bacteria;p__Actinomycetota;c__Acidimicrobiia	d__Bacteria	p__Actinomycetota	c__Acidimicrobiia	o__UBA5794	f__UBA5794	g__JAHEEL01	NA
Axial Seamount	Marker 113	2014	55	LVWS4_55_TP1_13H	coa_bin_215	2	2	3780	48066	66.89	3.07	37240	1386356	1423	c__Actinobacteria	c__Acidimicrobiia	d__Bacteria;p__Actinomycetota;c__Acidimicrobiia	d__Bacteria	p__Actinomycetota	c__Acidimicrobiia	o__UBA5794	f__UBA5794	g__JAHEEL01	NA
Axial Seamount	Marker 113	2014	55	LVWS4_55_TP2_13H	coa_bin_215	1	1	732	51242	66.89	3.07	37240	1386356	1423	c__Actinobacteria	c__Acidimicrobiia	d__Bacteria;p__Actinomycetota;c__Acidimicrobiia	d__Bacteria	p__Actinomycetota	c__Acidimicrobiia	o__UBA5794	f__UBA5794	g__JAHEEL01	NA
Axial Seamount	Anemone	2014	30	LVWS5_30_TP1_13H	coa_bin_215	5	5	3018	124244	66.89	3.07	37240	1386356	1423	c__Actinobacteria	c__Acidimicrobiia	d__Bacteria;p__Actinomycetota;c__Acidimicrobiia	d__Bacteria	p__Actinomycetota	c__Acidimicrobiia	o__UBA5794	f__UBA5794	g__JAHEEL01	NA
Axial Seamount	Anemone	2014	30	LVWS5_30_TP2_13H	coa_bin_215	1	1	1173	47278	66.89	3.07	37240	1386356	1423	c__Actinobacteria	c__Acidimicrobiia	d__Bacteria;p__Actinomycetota;c__Acidimicrobiia	d__Bacteria	p__Actinomycetota	c__Acidimicrobiia	o__UBA5794	f__UBA5794	g__JAHEEL01	NA
Axial Seamount	Anemone	2014	55	LVWS5_55_TP1_13H	coa_bin_215	4	4	7147	182211	66.89	3.07	37240	1386356	1423	c__Actinobacteria	c__Acidimicrobiia	d__Bacteria;p__Actinomycetota;c__Acidimicrobiia	d__Bacteria	p__Actinomycetota	c__Acidimicrobiia	o__UBA5794	f__UBA5794	g__JAHEEL01	NA
Axial Seamount	Anemone	2014	55	LVWS5_55_TP2_13H	coa_bin_215	1	1	951	18191	66.89	3.07	37240	1386356	1423	c__Actinobacteria	c__Acidimicrobiia	d__Bacteria;p__Actinomycetota;c__Acidimicrobiia	d__Bacteria	p__Actinomycetota	c__Acidimicrobiia	o__UBA5794	f__UBA5794	g__JAHEEL01	NA
Axial Seamount	Marker 33	2014	30	LVWS6_30_TP2_13H	coa_bin_215	2	2	1908	62083	66.89	3.07	37240	1386356	1423	c__Actinobacteria	c__Acidimicrobiia	d__Bacteria;p__Actinomycetota;c__Acidimicrobiia	d__Bacteria	p__Actinomycetota	c__Acidimicrobiia	o__UBA5794	f__UBA5794	g__JAHEEL01	NA
Axial Seamount	Marker 33	2014	55	LVWS6_55_TP1_13H	coa_bin_215	3	3	2796	97539	66.89	3.07	37240	1386356	1423	c__Actinobacteria	c__Acidimicrobiia	d__Bacteria;p__Actinomycetota;c__Acidimicrobiia	d__Bacteria	p__Actinomycetota	c__Acidimicrobiia	o__UBA5794	f__UBA5794	g__JAHEEL01	NA
Axial Seamount	Marker 113	2013	30	FS903_30_13H	coa_bin_216	1	1	2001	19481	92.75	0.91	15535	1672682	1712	k__Bacteria	f__Desulfofervidaceae	d__Bacteria;p__Desulfobacterota;c__Desulfofervidia;o__Desulfofervidales;f__Desulfofervidaceae	d__Bacteria	p__Desulfobacterota	c__Desulfofervidia	o__Desulfofervidales	f__Desulfofervidaceae	g__JAGHCL01	NA
Axial Seamount	Marker 113	2013	55	FS903_55_13H	coa_bin_216	1	1	1617	21416	92.75	0.91	15535	1672682	1712	k__Bacteria	f__Desulfofervidaceae	d__Bacteria;p__Desulfobacterota;c__Desulfofervidia;o__Desulfofervidales;f__Desulfofervidaceae	d__Bacteria	p__Desulfobacterota	c__Desulfofervidia	o__Desulfofervidales	f__Desulfofervidaceae	g__JAGHCL01	NA
Axial Seamount	Marker 33	2013	30	FS904_30_13H	coa_bin_216	1	1	1329	21290	92.75	0.91	15535	1672682	1712	k__Bacteria	f__Desulfofervidaceae	d__Bacteria;p__Desulfobacterota;c__Desulfofervidia;o__Desulfofervidales;f__Desulfofervidaceae	d__Bacteria	p__Desulfobacterota	c__Desulfofervidia	o__Desulfofervidales	f__Desulfofervidaceae	g__JAGHCL01	NA
Axial Seamount	Marker 33	2013	80	FS904_80_13H	coa_bin_216	1	1	1938	5625	92.75	0.91	15535	1672682	1712	k__Bacteria	f__Desulfofervidaceae	d__Bacteria;p__Desulfobacterota;c__Desulfofervidia;o__Desulfofervidales;f__Desulfofervidaceae	d__Bacteria	p__Desulfobacterota	c__Desulfofervidia	o__Desulfofervidales	f__Desulfofervidaceae	g__JAGHCL01	NA
Axial Seamount	Marker 113	2014	80	FS906_80_TP1_13H	coa_bin_216	1	1	1617	21416	92.75	0.91	15535	1672682	1712	k__Bacteria	f__Desulfofervidaceae	d__Bacteria;p__Desulfobacterota;c__Desulfofervidia;o__Desulfofervidales;f__Desulfofervidaceae	d__Bacteria	p__Desulfobacterota	c__Desulfofervidia	o__Desulfofervidales	f__Desulfofervidaceae	g__JAGHCL01	NA
Axial Seamount	Marker 33	2014	80	FS908_80_TP2_13H7	coa_bin_216	1	1	89	27498	92.75	0.91	15535	1672682	1712	k__Bacteria	f__Desulfofervidaceae	d__Bacteria;p__Desulfobacterota;c__Desulfofervidia;o__Desulfofervidales;f__Desulfofervidaceae	d__Bacteria	p__Desulfobacterota	c__Desulfofervidia	o__Desulfofervidales	f__Desulfofervidaceae	g__JAGHCL01	NA
Axial Seamount	Anemone	2013	80	LVWS2_80_TP1_13H	coa_bin_216	1	1	339	7175	92.75	0.91	15535	1672682	1712	k__Bacteria	f__Desulfofervidaceae	d__Bacteria;p__Desulfobacterota;c__Desulfofervidia;o__Desulfofervidales;f__Desulfofervidaceae	d__Bacteria	p__Desulfobacterota	c__Desulfofervidia	o__Desulfofervidales	f__Desulfofervidaceae	g__JAGHCL01	NA
Axial Seamount	Marker 113	2014	55	LVWS4_55_TP1_13H	coa_bin_216	1	1	1983	29689	92.75	0.91	15535	1672682	1712	k__Bacteria	f__Desulfofervidaceae	d__Bacteria;p__Desulfobacterota;c__Desulfofervidia;o__Desulfofervidales;f__Desulfofervidaceae	d__Bacteria	p__Desulfobacterota	c__Desulfofervidia	o__Desulfofervidales	f__Desulfofervidaceae	g__JAGHCL01	NA
Axial Seamount	Marker 113	2014	55	LVWS4_55_TP2_13H	coa_bin_216	1	1	1617	21416	92.75	0.91	15535	1672682	1712	k__Bacteria	f__Desulfofervidaceae	d__Bacteria;p__Desulfobacterota;c__Desulfofervidia;o__Desulfofervidales;f__Desulfofervidaceae	d__Bacteria	p__Desulfobacterota	c__Desulfofervidia	o__Desulfofervidales	f__Desulfofervidaceae	g__JAGHCL01	NA
Axial Seamount	Anemone	2014	55	LVWS5_55_TP1_13H	coa_bin_216	1	1	1617	21416	92.75	0.91	15535	1672682	1712	k__Bacteria	f__Desulfofervidaceae	d__Bacteria;p__Desulfobacterota;c__Desulfofervidia;o__Desulfofervidales;f__Desulfofervidaceae	d__Bacteria	p__Desulfobacterota	c__Desulfofervidia	o__Desulfofervidales	f__Desulfofervidaceae	g__JAGHCL01	NA
Axial Seamount	Marker 33	2014	30	LVWS6_30_TP1_13H	coa_bin_216	1	1	864	5916	92.75	0.91	15535	1672682	1712	k__Bacteria	f__Desulfofervidaceae	d__Bacteria;p__Desulfobacterota;c__Desulfofervidia;o__Desulfofervidales;f__Desulfofervidaceae	d__Bacteria	p__Desulfobacterota	c__Desulfofervidia	o__Desulfofervidales	f__Desulfofervidaceae	g__JAGHCL01	NA
Axial Seamount	Marker 33	2014	55	LVWS6_55_TP1_13H	coa_bin_216	1	1	1617	21416	92.75	0.91	15535	1672682	1712	k__Bacteria	f__Desulfofervidaceae	d__Bacteria;p__Desulfobacterota;c__Desulfofervidia;o__Desulfofervidales;f__Desulfofervidaceae	d__Bacteria	p__Desulfobacterota	c__Desulfofervidia	o__Desulfofervidales	f__Desulfofervidaceae	g__JAGHCL01	NA
Axial Seamount	Marker 33	2014	55	LVWS6_55_TP2_13H	coa_bin_216	1	1	2085	11639	92.75	0.91	15535	1672682	1712	k__Bacteria	f__Desulfofervidaceae	d__Bacteria;p__Desulfobacterota;c__Desulfofervidia;o__Desulfofervidales;f__Desulfofervidaceae	d__Bacteria	p__Desulfobacterota	c__Desulfofervidia	o__Desulfofervidales	f__Desulfofervidaceae	g__JAGHCL01	NA
Axial Seamount	Marker 113	2013	30	FS903_30_13H	coa_bin_217	4	4	3267	68122	84.03	3.06	9212	1708214	1836	f__Porphyromonadaceae	o__Bacteroidales	d__Bacteria;p__Bacteroidota;c__Bacteroidia;o__Bacteroidales	d__Bacteria	p__Bacteroidota	c__Bacteroidia	o__Bacteroidales	f__JAFGXI01	g__JAFGXI01	NA
Axial Seamount	Marker 33	2013	30	FS904_30_13H	coa_bin_217	3	3	4809	43402	84.03	3.06	9212	1708214	1836	f__Porphyromonadaceae	o__Bacteroidales	d__Bacteria;p__Bacteroidota;c__Bacteroidia;o__Bacteroidales	d__Bacteria	p__Bacteroidota	c__Bacteroidia	o__Bacteroidales	f__JAFGXI01	g__JAFGXI01	NA
Axial Seamount	Anemone	2014	80	FS907_80_13H	coa_bin_217	1	1	77	7836	84.03	3.06	9212	1708214	1836	f__Porphyromonadaceae	o__Bacteroidales	d__Bacteria;p__Bacteroidota;c__Bacteroidia;o__Bacteroidales	d__Bacteria	p__Bacteroidota	c__Bacteroidia	o__Bacteroidales	f__JAFGXI01	g__JAFGXI01	NA
Axial Seamount	Anemone	2014	55	LVWS5_55_TP1_13H	coa_bin_217	3	3	6564	50448	84.03	3.06	9212	1708214	1836	f__Porphyromonadaceae	o__Bacteroidales	d__Bacteria;p__Bacteroidota;c__Bacteroidia;o__Bacteroidales	d__Bacteria	p__Bacteroidota	c__Bacteroidia	o__Bacteroidales	f__JAFGXI01	g__JAFGXI01	NA
Axial Seamount	Marker 33	2014	30	LVWS6_30_TP1_13H	coa_bin_217	1	1	597	11258	84.03	3.06	9212	1708214	1836	f__Porphyromonadaceae	o__Bacteroidales	d__Bacteria;p__Bacteroidota;c__Bacteroidia;o__Bacteroidales	d__Bacteria	p__Bacteroidota	c__Bacteroidia	o__Bacteroidales	f__JAFGXI01	g__JAFGXI01	NA
Axial Seamount	Marker 33	2014	30	LVWS6_30_TP2_13H	coa_bin_217	1	1	597	11258	84.03	3.06	9212	1708214	1836	f__Porphyromonadaceae	o__Bacteroidales	d__Bacteria;p__Bacteroidota;c__Bacteroidia;o__Bacteroidales	d__Bacteria	p__Bacteroidota	c__Bacteroidia	o__Bacteroidales	f__JAFGXI01	g__JAFGXI01	NA
Axial Seamount	Marker 33	2014	55	LVWS6_55_TP1_13H	coa_bin_217	2	2	1059	20961	84.03	3.06	9212	1708214	1836	f__Porphyromonadaceae	o__Bacteroidales	d__Bacteria;p__Bacteroidota;c__Bacteroidia;o__Bacteroidales	d__Bacteria	p__Bacteroidota	c__Bacteroidia	o__Bacteroidales	f__JAFGXI01	g__JAFGXI01	NA
Axial Seamount	Marker 113	2013	30	FS903_30_13H	coa_bin_221	1	1	702	48878	96.49	0.28	23124	2416406	2137	f__Aquificaceae	o__Aquificales	d__Bacteria;p__Aquificota;c__Aquificae;o__Aquificales	d__Bacteria	p__Aquificota	c__Aquificae	o__Aquificales	f__QOAS01	g__QOAS01	NA
Axial Seamount	Marker 33	2013	30	FS904_30_13H	coa_bin_221	1	1	384	39343	96.49	0.28	23124	2416406	2137	f__Aquificaceae	o__Aquificales	d__Bacteria;p__Aquificota;c__Aquificae;o__Aquificales	d__Bacteria	p__Aquificota	c__Aquificae	o__Aquificales	f__QOAS01	g__QOAS01	NA
Axial Seamount	Marker 33	2013	55	FS904_55_13H	coa_bin_221	120	65	201355	1450808	96.49	0.28	23124	2416406	2137	f__Aquificaceae	o__Aquificales	d__Bacteria;p__Aquificota;c__Aquificae;o__Aquificales	d__Bacteria	p__Aquificota	c__Aquificae	o__Aquificales	f__QOAS01	g__QOAS01	NA
Axial Seamount	Anemone	2014	80	FS907_80_13H	coa_bin_221	2	2	967	73505	96.49	0.28	23124	2416406	2137	f__Aquificaceae	o__Aquificales	d__Bacteria;p__Aquificota;c__Aquificae;o__Aquificales	d__Bacteria	p__Aquificota	c__Aquificae	o__Aquificales	f__QOAS01	g__QOAS01	NA
Axial Seamount	Marker 33	2014	80	FS908_80_TP1_13H	coa_bin_221	1	1	468	39343	96.49	0.28	23124	2416406	2137	f__Aquificaceae	o__Aquificales	d__Bacteria;p__Aquificota;c__Aquificae;o__Aquificales	d__Bacteria	p__Aquificota	c__Aquificae	o__Aquificales	f__QOAS01	g__QOAS01	NA
Axial Seamount	Marker 33	2014	80	FS908_80_TP2_13H7	coa_bin_221	2	2	1911	88221	96.49	0.28	23124	2416406	2137	f__Aquificaceae	o__Aquificales	d__Bacteria;p__Aquificota;c__Aquificae;o__Aquificales	d__Bacteria	p__Aquificota	c__Aquificae	o__Aquificales	f__QOAS01	g__QOAS01	NA
Axial Seamount	Marker 113	2014	55	LVWS4_55_TP1_13H	coa_bin_221	2	2	821	42874	96.49	0.28	23124	2416406	2137	f__Aquificaceae	o__Aquificales	d__Bacteria;p__Aquificota;c__Aquificae;o__Aquificales	d__Bacteria	p__Aquificota	c__Aquificae	o__Aquificales	f__QOAS01	g__QOAS01	NA
Axial Seamount	Anemone	2014	30	LVWS5_30_TP1_13H	coa_bin_221	1	1	1410	26872	96.49	0.28	23124	2416406	2137	f__Aquificaceae	o__Aquificales	d__Bacteria;p__Aquificota;c__Aquificae;o__Aquificales	d__Bacteria	p__Aquificota	c__Aquificae	o__Aquificales	f__QOAS01	g__QOAS01	NA
Axial Seamount	Marker 33	2014	30	LVWS6_30_TP1_13H	coa_bin_221	6	5	7770	140412	96.49	0.28	23124	2416406	2137	f__Aquificaceae	o__Aquificales	d__Bacteria;p__Aquificota;c__Aquificae;o__Aquificales	d__Bacteria	p__Aquificota	c__Aquificae	o__Aquificales	f__QOAS01	g__QOAS01	NA
Axial Seamount	Marker 33	2014	55	LVWS6_55_TP1_13H	coa_bin_221	24	21	42669	657189	96.49	0.28	23124	2416406	2137	f__Aquificaceae	o__Aquificales	d__Bacteria;p__Aquificota;c__Aquificae;o__Aquificales	d__Bacteria	p__Aquificota	c__Aquificae	o__Aquificales	f__QOAS01	g__QOAS01	NA
Axial Seamount	Marker 33	2014	55	LVWS6_55_TP2_13H	coa_bin_221	1	1	1038	19612	96.49	0.28	23124	2416406	2137	f__Aquificaceae	o__Aquificales	d__Bacteria;p__Aquificota;c__Aquificae;o__Aquificales	d__Bacteria	p__Aquificota	c__Aquificae	o__Aquificales	f__QOAS01	g__QOAS01	NA
Axial Seamount	Marker 113	2013	55	FS903_55_13H	coa_bin_225	2	2	2493	23252	91.99	3.87	18082	2385535	2419	c__Deltaproteobacteria	p__Desulfobacterota	d__Bacteria;p__Desulfobacterota	d__Bacteria	p__Desulfobacterota	c__S145-22	o__S145-22	f__S145-22	g__S145-22	NA
Axial Seamount	Marker 33	2013	80	FS904_80_13H	coa_bin_225	1	1	756	3573	91.99	3.87	18082	2385535	2419	c__Deltaproteobacteria	p__Desulfobacterota	d__Bacteria;p__Desulfobacterota	d__Bacteria	p__Desulfobacterota	c__S145-22	o__S145-22	f__S145-22	g__S145-22	NA
Axial Seamount	Marker 113	2013	30	FS903_30_13H	coa_bin_226	5	5	6149	540350	100	0.2	81989	1696388	1642	p__Proteobacteria	p__Myxococcota	d__Bacteria;p__Myxococcota	d__Bacteria	p__Myxococcota	c__UBA796	o__UBA796	f__UBA796	g__UBA796	s__UBA796 sp002296975
Axial Seamount	Marker 113	2013	55	FS903_55_13H	coa_bin_226	4	3	5187	464963	100	0.2	81989	1696388	1642	p__Proteobacteria	p__Myxococcota	d__Bacteria;p__Myxococcota	d__Bacteria	p__Myxococcota	c__UBA796	o__UBA796	f__UBA796	g__UBA796	s__UBA796 sp002296975
Axial Seamount	Marker 33	2013	30	FS904_30_13H	coa_bin_226	5	4	6057	420263	100	0.2	81989	1696388	1642	p__Proteobacteria	p__Myxococcota	d__Bacteria;p__Myxococcota	d__Bacteria	p__Myxococcota	c__UBA796	o__UBA796	f__UBA796	g__UBA796	s__UBA796 sp002296975
Axial Seamount	Marker 33	2013	55	FS904_55_13H	coa_bin_226	2	2	4224	216847	100	0.2	81989	1696388	1642	p__Proteobacteria	p__Myxococcota	d__Bacteria;p__Myxococcota	d__Bacteria	p__Myxococcota	c__UBA796	o__UBA796	f__UBA796	g__UBA796	s__UBA796 sp002296975
Axial Seamount	Marker 33	2013	80	FS904_80_13H	coa_bin_226	1	1	75	117625	100	0.2	81989	1696388	1642	p__Proteobacteria	p__Myxococcota	d__Bacteria;p__Myxococcota	d__Bacteria	p__Myxococcota	c__UBA796	o__UBA796	f__UBA796	g__UBA796	s__UBA796 sp002296975
Axial Seamount	Anemone	2014	80	FS907_80_13H	coa_bin_226	8	7	11417	448722	100	0.2	81989	1696388	1642	p__Proteobacteria	p__Myxococcota	d__Bacteria;p__Myxococcota	d__Bacteria	p__Myxococcota	c__UBA796	o__UBA796	f__UBA796	g__UBA796	s__UBA796 sp002296975
Axial Seamount	Marker 33	2014	80	FS908_80_TP1_13H	coa_bin_226	1	1	93	117625	100	0.2	81989	1696388	1642	p__Proteobacteria	p__Myxococcota	d__Bacteria;p__Myxococcota	d__Bacteria	p__Myxococcota	c__UBA796	o__UBA796	f__UBA796	g__UBA796	s__UBA796 sp002296975
Axial Seamount	Marker 33	2014	80	FS908_80_TP2_13H7	coa_bin_226	2	2	3780	151642	100	0.2	81989	1696388	1642	p__Proteobacteria	p__Myxococcota	d__Bacteria;p__Myxococcota	d__Bacteria	p__Myxococcota	c__UBA796	o__UBA796	f__UBA796	g__UBA796	s__UBA796 sp002296975
Axial Seamount	Marker 113	2013	80	LVWS1_80_TP1_13H	coa_bin_226	3	3	2711	275252	100	0.2	81989	1696388	1642	p__Proteobacteria	p__Myxococcota	d__Bacteria;p__Myxococcota	d__Bacteria	p__Myxococcota	c__UBA796	o__UBA796	f__UBA796	g__UBA796	s__UBA796 sp002296975
Axial Seamount	Marker 113	2014	55	LVWS4_55_TP1_13H	coa_bin_226	2	2	1490	153049	100	0.2	81989	1696388	1642	p__Proteobacteria	p__Myxococcota	d__Bacteria;p__Myxococcota	d__Bacteria	p__Myxococcota	c__UBA796	o__UBA796	f__UBA796	g__UBA796	s__UBA796 sp002296975
Axial Seamount	Anemone	2014	30	LVWS5_30_TP1_13H	coa_bin_226	2	2	1119	37425	100	0.2	81989	1696388	1642	p__Proteobacteria	p__Myxococcota	d__Bacteria;p__Myxococcota	d__Bacteria	p__Myxococcota	c__UBA796	o__UBA796	f__UBA796	g__UBA796	s__UBA796 sp002296975
Axial Seamount	Marker 33	2014	30	LVWS6_30_TP1_13H	coa_bin_226	1	1	774	192386	100	0.2	81989	1696388	1642	p__Proteobacteria	p__Myxococcota	d__Bacteria;p__Myxococcota	d__Bacteria	p__Myxococcota	c__UBA796	o__UBA796	f__UBA796	g__UBA796	s__UBA796 sp002296975
Axial Seamount	Marker 33	2014	55	LVWS6_55_TP1_13H	coa_bin_226	1	1	1797	15812	100	0.2	81989	1696388	1642	p__Proteobacteria	p__Myxococcota	d__Bacteria;p__Myxococcota	d__Bacteria	p__Myxococcota	c__UBA796	o__UBA796	f__UBA796	g__UBA796	s__UBA796 sp002296975
Axial Seamount	Marker 113	2013	30	FS903_30_13H	coa_bin_227	3	3	2868	12543	67.71	1.32	4568	1875800	1841	o__Spirochaetales	p__Spirochaetota	d__Bacteria;p__Spirochaetota	d__Bacteria	p__Spirochaetota	c__DYNZ01	NA	NA	NA	NA
Axial Seamount	Marker 113	2013	55	FS903_55_13H	coa_bin_227	2	2	1434	8690	67.71	1.32	4568	1875800	1841	o__Spirochaetales	p__Spirochaetota	d__Bacteria;p__Spirochaetota	d__Bacteria	p__Spirochaetota	c__DYNZ01	NA	NA	NA	NA
Axial Seamount	Marker 33	2013	30	FS904_30_13H	coa_bin_227	1	1	1104	4667	67.71	1.32	4568	1875800	1841	o__Spirochaetales	p__Spirochaetota	d__Bacteria;p__Spirochaetota	d__Bacteria	p__Spirochaetota	c__DYNZ01	NA	NA	NA	NA
Axial Seamount	Marker 33	2013	55	FS904_55_13H	coa_bin_227	3	3	4200	18247	67.71	1.32	4568	1875800	1841	o__Spirochaetales	p__Spirochaetota	d__Bacteria;p__Spirochaetota	d__Bacteria	p__Spirochaetota	c__DYNZ01	NA	NA	NA	NA
Axial Seamount	Marker 113	2014	80	FS906_80_TP1_13H	coa_bin_227	2	1	1815	6747	67.71	1.32	4568	1875800	1841	o__Spirochaetales	p__Spirochaetota	d__Bacteria;p__Spirochaetota	d__Bacteria	p__Spirochaetota	c__DYNZ01	NA	NA	NA	NA
Axial Seamount	Anemone	2014	80	FS907_80_13H	coa_bin_227	1	1	1200	16402	67.71	1.32	4568	1875800	1841	o__Spirochaetales	p__Spirochaetota	d__Bacteria;p__Spirochaetota	d__Bacteria	p__Spirochaetota	c__DYNZ01	NA	NA	NA	NA
Axial Seamount	Marker 33	2014	80	FS908_80_TP1_13H	coa_bin_227	3	2	3015	23149	67.71	1.32	4568	1875800	1841	o__Spirochaetales	p__Spirochaetota	d__Bacteria;p__Spirochaetota	d__Bacteria	p__Spirochaetota	c__DYNZ01	NA	NA	NA	NA
Axial Seamount	Anemone	2013	80	LVWS2_80_TP1_13H	coa_bin_227	4	4	5199	36929	67.71	1.32	4568	1875800	1841	o__Spirochaetales	p__Spirochaetota	d__Bacteria;p__Spirochaetota	d__Bacteria	p__Spirochaetota	c__DYNZ01	NA	NA	NA	NA
Axial Seamount	Marker 33	2014	30	LVWS6_30_TP1_13H	coa_bin_227	1	1	978	5508	67.71	1.32	4568	1875800	1841	o__Spirochaetales	p__Spirochaetota	d__Bacteria;p__Spirochaetota	d__Bacteria	p__Spirochaetota	c__DYNZ01	NA	NA	NA	NA
Axial Seamount	Marker 33	2014	55	LVWS6_55_TP1_13H	coa_bin_227	9	9	10655	42076	67.71	1.32	4568	1875800	1841	o__Spirochaetales	p__Spirochaetota	d__Bacteria;p__Spirochaetota	d__Bacteria	p__Spirochaetota	c__DYNZ01	NA	NA	NA	NA
Axial Seamount	Marker 113	2013	30	FS903_30_13H	coa_bin_228	1	1	1410	9862	79.48	2.36	6794	1371035	1442	c__Deltaproteobacteria	p__Desulfobacterota	d__Bacteria;p__Desulfobacterota	d__Bacteria	p__Desulfobacterota	c__S145-22	o__S145-22	f__S145-22	g__JANTFN01	NA
Axial Seamount	Marker 113	2013	55	FS903_55_13H	coa_bin_228	1	1	1008	2526	79.48	2.36	6794	1371035	1442	c__Deltaproteobacteria	p__Desulfobacterota	d__Bacteria;p__Desulfobacterota	d__Bacteria	p__Desulfobacterota	c__S145-22	o__S145-22	f__S145-22	g__JANTFN01	NA
Axial Seamount	Marker 33	2013	55	FS904_55_13H	coa_bin_228	1	1	2316	6456	79.48	2.36	6794	1371035	1442	c__Deltaproteobacteria	p__Desulfobacterota	d__Bacteria;p__Desulfobacterota	d__Bacteria	p__Desulfobacterota	c__S145-22	o__S145-22	f__S145-22	g__JANTFN01	NA
Axial Seamount	Anemone	2014	80	FS907_80_13H	coa_bin_228	2	2	4350	6715	79.48	2.36	6794	1371035	1442	c__Deltaproteobacteria	p__Desulfobacterota	d__Bacteria;p__Desulfobacterota	d__Bacteria	p__Desulfobacterota	c__S145-22	o__S145-22	f__S145-22	g__JANTFN01	NA
Axial Seamount	Marker 113	2014	55	LVWS4_55_TP2_13H	coa_bin_228	1	1	1008	2526	79.48	2.36	6794	1371035	1442	c__Deltaproteobacteria	p__Desulfobacterota	d__Bacteria;p__Desulfobacterota	d__Bacteria	p__Desulfobacterota	c__S145-22	o__S145-22	f__S145-22	g__JANTFN01	NA
Axial Seamount	Marker 33	2014	55	LVWS6_55_TP1_13H	coa_bin_228	1	1	1008	2526	79.48	2.36	6794	1371035	1442	c__Deltaproteobacteria	p__Desulfobacterota	d__Bacteria;p__Desulfobacterota	d__Bacteria	p__Desulfobacterota	c__S145-22	o__S145-22	f__S145-22	g__JANTFN01	NA
Axial Seamount	Marker 113	2013	30	FS903_30_13H	coa_bin_230	1	1	834	15443	68.53	0.83	7023	1119998	1169	k__Bacteria	d__Bacteria	d__Bacteria	d__Bacteria	p__DYJV01	c__DYJV01	o__DYJV01	f__DYJV01	NA	NA
Axial Seamount	Marker 33	2013	30	FS904_30_13H	coa_bin_231	1	1	1854	8988	79.42	25.45	4901	2054135	2274	k__Bacteria	p__Planctomycetota	d__Bacteria;p__Planctomycetota	d__Bacteria	p__Planctomycetota	c__UBA1135	o__UBA1135	f__UBA1135	g__JAPKEZ01	s__JAPKEZ01 sp029941685
Axial Seamount	Anemone	2014	80	FS907_80_13H	coa_bin_231	2	2	2460	9648	79.42	25.45	4901	2054135	2274	k__Bacteria	p__Planctomycetota	d__Bacteria;p__Planctomycetota	d__Bacteria	p__Planctomycetota	c__UBA1135	o__UBA1135	f__UBA1135	g__JAPKEZ01	s__JAPKEZ01 sp029941685
Axial Seamount	Marker 33	2013	55	FS904_55_13H	coa_bin_232	2	2	2337	8969	73.27	1.09	5866	2164165	2058	k__Bacteria	g__Caldithrix	d__Bacteria;p__Calditrichota;c__Calditrichia;o__Calditrichales;f__Calditrichaceae;g__Caldithrix	d__Bacteria	p__Calditrichota	c__Calditrichia	o__Calditrichales	f__Calditrichaceae	g__Caldithrix	NA
Axial Seamount	Marker 33	2013	80	FS904_80_13H	coa_bin_232	1	1	1194	5319	73.27	1.09	5866	2164165	2058	k__Bacteria	g__Caldithrix	d__Bacteria;p__Calditrichota;c__Calditrichia;o__Calditrichales;f__Calditrichaceae;g__Caldithrix	d__Bacteria	p__Calditrichota	c__Calditrichia	o__Calditrichales	f__Calditrichaceae	g__Caldithrix	NA
Axial Seamount	Marker 113	2014	55	LVWS4_55_TP1_13H	coa_bin_232	1	1	1143	3650	73.27	1.09	5866	2164165	2058	k__Bacteria	g__Caldithrix	d__Bacteria;p__Calditrichota;c__Calditrichia;o__Calditrichales;f__Calditrichaceae;g__Caldithrix	d__Bacteria	p__Calditrichota	c__Calditrichia	o__Calditrichales	f__Calditrichaceae	g__Caldithrix	NA
Axial Seamount	Anemone	2014	55	LVWS5_55_TP1_13H	coa_bin_232	1	1	1143	3650	73.27	1.09	5866	2164165	2058	k__Bacteria	g__Caldithrix	d__Bacteria;p__Calditrichota;c__Calditrichia;o__Calditrichales;f__Calditrichaceae;g__Caldithrix	d__Bacteria	p__Calditrichota	c__Calditrichia	o__Calditrichales	f__Calditrichaceae	g__Caldithrix	NA
Axial Seamount	Marker 33	2013	30	FS904_30_13H	coa_bin_234	1	1	1020	5448	64.59	1.18	4996	1414545	1540	p__Euryarchaeota	f__Thalassarchaeaceae	d__Archaea;p__Thermoplasmatota;c__Poseidoniia;o__Poseidoniales;f__Thalassarchaeaceae	d__Archaea	p__Thermoplasmatota	c__Poseidoniia	o__Poseidoniales	f__Thalassarchaeaceae	g__MGIIb-O1	s__MGIIb-O1 sp002498525
Axial Seamount	Marker 33	2013	55	FS904_55_13H	coa_bin_234	6	6	5253	30401	64.59	1.18	4996	1414545	1540	p__Euryarchaeota	f__Thalassarchaeaceae	d__Archaea;p__Thermoplasmatota;c__Poseidoniia;o__Poseidoniales;f__Thalassarchaeaceae	d__Archaea	p__Thermoplasmatota	c__Poseidoniia	o__Poseidoniales	f__Thalassarchaeaceae	g__MGIIb-O1	s__MGIIb-O1 sp002498525
Axial Seamount	Marker 33	2013	80	FS904_80_13H	coa_bin_234	2	2	3042	7048	64.59	1.18	4996	1414545	1540	p__Euryarchaeota	f__Thalassarchaeaceae	d__Archaea;p__Thermoplasmatota;c__Poseidoniia;o__Poseidoniales;f__Thalassarchaeaceae	d__Archaea	p__Thermoplasmatota	c__Poseidoniia	o__Poseidoniales	f__Thalassarchaeaceae	g__MGIIb-O1	s__MGIIb-O1 sp002498525
Axial Seamount	Anemone	2014	80	FS907_80_13H	coa_bin_234	1	1	2580	3377	64.59	1.18	4996	1414545	1540	p__Euryarchaeota	f__Thalassarchaeaceae	d__Archaea;p__Thermoplasmatota;c__Poseidoniia;o__Poseidoniales;f__Thalassarchaeaceae	d__Archaea	p__Thermoplasmatota	c__Poseidoniia	o__Poseidoniales	f__Thalassarchaeaceae	g__MGIIb-O1	s__MGIIb-O1 sp002498525
Axial Seamount	Marker 33	2014	80	FS908_80_TP2_13H7	coa_bin_234	1	1	1557	3847	64.59	1.18	4996	1414545	1540	p__Euryarchaeota	f__Thalassarchaeaceae	d__Archaea;p__Thermoplasmatota;c__Poseidoniia;o__Poseidoniales;f__Thalassarchaeaceae	d__Archaea	p__Thermoplasmatota	c__Poseidoniia	o__Poseidoniales	f__Thalassarchaeaceae	g__MGIIb-O1	s__MGIIb-O1 sp002498525
Axial Seamount	Marker 113	2013	80	LVWS1_80_TP1_13H	coa_bin_234	1	1	1557	3847	64.59	1.18	4996	1414545	1540	p__Euryarchaeota	f__Thalassarchaeaceae	d__Archaea;p__Thermoplasmatota;c__Poseidoniia;o__Poseidoniales;f__Thalassarchaeaceae	d__Archaea	p__Thermoplasmatota	c__Poseidoniia	o__Poseidoniales	f__Thalassarchaeaceae	g__MGIIb-O1	s__MGIIb-O1 sp002498525
Axial Seamount	Anemone	2013	80	LVWS2_80_TP1_13H	coa_bin_234	2	2	2156	11518	64.59	1.18	4996	1414545	1540	p__Euryarchaeota	f__Thalassarchaeaceae	d__Archaea;p__Thermoplasmatota;c__Poseidoniia;o__Poseidoniales;f__Thalassarchaeaceae	d__Archaea	p__Thermoplasmatota	c__Poseidoniia	o__Poseidoniales	f__Thalassarchaeaceae	g__MGIIb-O1	s__MGIIb-O1 sp002498525
Axial Seamount	Anemone	2014	30	LVWS5_30_TP2_13H	coa_bin_234	1	1	1353	4344	64.59	1.18	4996	1414545	1540	p__Euryarchaeota	f__Thalassarchaeaceae	d__Archaea;p__Thermoplasmatota;c__Poseidoniia;o__Poseidoniales;f__Thalassarchaeaceae	d__Archaea	p__Thermoplasmatota	c__Poseidoniia	o__Poseidoniales	f__Thalassarchaeaceae	g__MGIIb-O1	s__MGIIb-O1 sp002498525
Axial Seamount	Marker 33	2014	30	LVWS6_30_TP1_13H	coa_bin_234	4	4	4572	14184	64.59	1.18	4996	1414545	1540	p__Euryarchaeota	f__Thalassarchaeaceae	d__Archaea;p__Thermoplasmatota;c__Poseidoniia;o__Poseidoniales;f__Thalassarchaeaceae	d__Archaea	p__Thermoplasmatota	c__Poseidoniia	o__Poseidoniales	f__Thalassarchaeaceae	g__MGIIb-O1	s__MGIIb-O1 sp002498525
Axial Seamount	Marker 33	2014	55	LVWS6_55_TP1_13H	coa_bin_234	1	1	495	2583	64.59	1.18	4996	1414545	1540	p__Euryarchaeota	f__Thalassarchaeaceae	d__Archaea;p__Thermoplasmatota;c__Poseidoniia;o__Poseidoniales;f__Thalassarchaeaceae	d__Archaea	p__Thermoplasmatota	c__Poseidoniia	o__Poseidoniales	f__Thalassarchaeaceae	g__MGIIb-O1	s__MGIIb-O1 sp002498525
Axial Seamount	Marker 113	2013	30	FS903_30_13H	coa_bin_235	1	1	4530	7185	59.26	7.73	4027	3518591	3812	k__Bacteria	o__Cloacimonadales	d__Bacteria;p__Cloacimonadota;c__Cloacimonadia;o__Cloacimonadales	d__Bacteria	p__Cloacimonadota	c__Cloacimonadia	o__Cloacimonadales	f__TCS61	NA	NA
Axial Seamount	Marker 33	2013	30	FS904_30_13H	coa_bin_235	1	1	319	3569	59.26	7.73	4027	3518591	3812	k__Bacteria	o__Cloacimonadales	d__Bacteria;p__Cloacimonadota;c__Cloacimonadia;o__Cloacimonadales	d__Bacteria	p__Cloacimonadota	c__Cloacimonadia	o__Cloacimonadales	f__TCS61	NA	NA
Axial Seamount	Marker 113	2013	55	FS903_55_13H	coa_bin_236	1	1	1104	5216	53.85	1.08	6626	801523	953	c__Betaproteobacteria	g__Gallionella	d__Bacteria;p__Pseudomonadota;c__Gammaproteobacteria;o__Burkholderiales;f__Gallionellaceae;g__Gallionella	d__Bacteria	p__Pseudomonadota	c__Gammaproteobacteria	o__Burkholderiales	f__Gallionellaceae	g__Gallionella	NA
Axial Seamount	Marker 33	2013	30	FS904_30_13H	coa_bin_236	1	1	441	4843	53.85	1.08	6626	801523	953	c__Betaproteobacteria	g__Gallionella	d__Bacteria;p__Pseudomonadota;c__Gammaproteobacteria;o__Burkholderiales;f__Gallionellaceae;g__Gallionella	d__Bacteria	p__Pseudomonadota	c__Gammaproteobacteria	o__Burkholderiales	f__Gallionellaceae	g__Gallionella	NA
Axial Seamount	Marker 33	2013	80	FS904_80_13H	coa_bin_236	27	24	29873	155533	53.85	1.08	6626	801523	953	c__Betaproteobacteria	g__Gallionella	d__Bacteria;p__Pseudomonadota;c__Gammaproteobacteria;o__Burkholderiales;f__Gallionellaceae;g__Gallionella	d__Bacteria	p__Pseudomonadota	c__Gammaproteobacteria	o__Burkholderiales	f__Gallionellaceae	g__Gallionella	NA
Axial Seamount	Marker 113	2014	80	FS906_80_TP1_13H	coa_bin_236	532	129	502612	773919	53.85	1.08	6626	801523	953	c__Betaproteobacteria	g__Gallionella	d__Bacteria;p__Pseudomonadota;c__Gammaproteobacteria;o__Burkholderiales;f__Gallionellaceae;g__Gallionella	d__Bacteria	p__Pseudomonadota	c__Gammaproteobacteria	o__Burkholderiales	f__Gallionellaceae	g__Gallionella	NA
Axial Seamount	Anemone	2014	80	FS907_80_13H	coa_bin_236	42	35	40238	266218	53.85	1.08	6626	801523	953	c__Betaproteobacteria	g__Gallionella	d__Bacteria;p__Pseudomonadota;c__Gammaproteobacteria;o__Burkholderiales;f__Gallionellaceae;g__Gallionella	d__Bacteria	p__Pseudomonadota	c__Gammaproteobacteria	o__Burkholderiales	f__Gallionellaceae	g__Gallionella	NA
Axial Seamount	Marker 33	2014	80	FS908_80_TP1_13H	coa_bin_236	684	133	604164	793772	53.85	1.08	6626	801523	953	c__Betaproteobacteria	g__Gallionella	d__Bacteria;p__Pseudomonadota;c__Gammaproteobacteria;o__Burkholderiales;f__Gallionellaceae;g__Gallionella	d__Bacteria	p__Pseudomonadota	c__Gammaproteobacteria	o__Burkholderiales	f__Gallionellaceae	g__Gallionella	NA
Axial Seamount	Marker 33	2014	80	FS908_80_TP2_13H7	coa_bin_236	391	124	385151	756816	53.85	1.08	6626	801523	953	c__Betaproteobacteria	g__Gallionella	d__Bacteria;p__Pseudomonadota;c__Gammaproteobacteria;o__Burkholderiales;f__Gallionellaceae;g__Gallionella	d__Bacteria	p__Pseudomonadota	c__Gammaproteobacteria	o__Burkholderiales	f__Gallionellaceae	g__Gallionella	NA
Axial Seamount	Marker 113	2013	80	LVWS1_80_TP1_13H	coa_bin_236	1	1	825	9697	53.85	1.08	6626	801523	953	c__Betaproteobacteria	g__Gallionella	d__Bacteria;p__Pseudomonadota;c__Gammaproteobacteria;o__Burkholderiales;f__Gallionellaceae;g__Gallionella	d__Bacteria	p__Pseudomonadota	c__Gammaproteobacteria	o__Burkholderiales	f__Gallionellaceae	g__Gallionella	NA
Axial Seamount	Anemone	2013	80	LVWS2_80_TP1_13H	coa_bin_236	496	128	489581	772003	53.85	1.08	6626	801523	953	c__Betaproteobacteria	g__Gallionella	d__Bacteria;p__Pseudomonadota;c__Gammaproteobacteria;o__Burkholderiales;f__Gallionellaceae;g__Gallionella	d__Bacteria	p__Pseudomonadota	c__Gammaproteobacteria	o__Burkholderiales	f__Gallionellaceae	g__Gallionella	NA
Axial Seamount	Anemone	2014	30	LVWS5_30_TP1_13H	coa_bin_236	14	14	15105	110639	53.85	1.08	6626	801523	953	c__Betaproteobacteria	g__Gallionella	d__Bacteria;p__Pseudomonadota;c__Gammaproteobacteria;o__Burkholderiales;f__Gallionellaceae;g__Gallionella	d__Bacteria	p__Pseudomonadota	c__Gammaproteobacteria	o__Burkholderiales	f__Gallionellaceae	g__Gallionella	NA
Axial Seamount	Anemone	2014	30	LVWS5_30_TP2_13H	coa_bin_236	2	2	1992	7879	53.85	1.08	6626	801523	953	c__Betaproteobacteria	g__Gallionella	d__Bacteria;p__Pseudomonadota;c__Gammaproteobacteria;o__Burkholderiales;f__Gallionellaceae;g__Gallionella	d__Bacteria	p__Pseudomonadota	c__Gammaproteobacteria	o__Burkholderiales	f__Gallionellaceae	g__Gallionella	NA
Axial Seamount	Marker 33	2014	30	LVWS6_30_TP2_13H	coa_bin_236	2	2	2267	7597	53.85	1.08	6626	801523	953	c__Betaproteobacteria	g__Gallionella	d__Bacteria;p__Pseudomonadota;c__Gammaproteobacteria;o__Burkholderiales;f__Gallionellaceae;g__Gallionella	d__Bacteria	p__Pseudomonadota	c__Gammaproteobacteria	o__Burkholderiales	f__Gallionellaceae	g__Gallionella	NA
Axial Seamount	Marker 33	2014	55	LVWS6_55_TP1_13H	coa_bin_236	1	1	1332	5483	53.85	1.08	6626	801523	953	c__Betaproteobacteria	g__Gallionella	d__Bacteria;p__Pseudomonadota;c__Gammaproteobacteria;o__Burkholderiales;f__Gallionellaceae;g__Gallionella	d__Bacteria	p__Pseudomonadota	c__Gammaproteobacteria	o__Burkholderiales	f__Gallionellaceae	g__Gallionella	NA
Axial Seamount	Marker 113	2013	30	FS903_30_13H	coa_bin_238	1	1	609	3986	97.36	0.02	9164	2922471	2328	c__Deltaproteobacteria	p__Desulfobacterota	d__Bacteria;p__Desulfobacterota	d__Bacteria	p__Desulfobacterota	c__S145-22	o__S145-22	f__S145-22	g__JAOZMY01	NA
Axial Seamount	Marker 113	2013	55	FS903_55_13H	coa_bin_238	2	2	2523	15343	97.36	0.02	9164	2922471	2328	c__Deltaproteobacteria	p__Desulfobacterota	d__Bacteria;p__Desulfobacterota	d__Bacteria	p__Desulfobacterota	c__S145-22	o__S145-22	f__S145-22	g__JAOZMY01	NA
Axial Seamount	Marker 33	2013	55	FS904_55_13H	coa_bin_238	2	2	2973	30359	97.36	0.02	9164	2922471	2328	c__Deltaproteobacteria	p__Desulfobacterota	d__Bacteria;p__Desulfobacterota	d__Bacteria	p__Desulfobacterota	c__S145-22	o__S145-22	f__S145-22	g__JAOZMY01	NA
Axial Seamount	Marker 113	2014	80	FS906_80_TP1_13H	coa_bin_238	1	1	825	17225	97.36	0.02	9164	2922471	2328	c__Deltaproteobacteria	p__Desulfobacterota	d__Bacteria;p__Desulfobacterota	d__Bacteria	p__Desulfobacterota	c__S145-22	o__S145-22	f__S145-22	g__JAOZMY01	NA
Axial Seamount	Anemone	2014	80	FS907_80_13H	coa_bin_238	1	1	1512	2815	97.36	0.02	9164	2922471	2328	c__Deltaproteobacteria	p__Desulfobacterota	d__Bacteria;p__Desulfobacterota	d__Bacteria	p__Desulfobacterota	c__S145-22	o__S145-22	f__S145-22	g__JAOZMY01	NA
Axial Seamount	Marker 33	2014	80	FS908_80_TP2_13H7	coa_bin_238	1	1	1335	3330	97.36	0.02	9164	2922471	2328	c__Deltaproteobacteria	p__Desulfobacterota	d__Bacteria;p__Desulfobacterota	d__Bacteria	p__Desulfobacterota	c__S145-22	o__S145-22	f__S145-22	g__JAOZMY01	NA
Axial Seamount	Marker 113	2013	80	LVWS1_80_TP1_13H	coa_bin_238	1	1	2127	10067	97.36	0.02	9164	2922471	2328	c__Deltaproteobacteria	p__Desulfobacterota	d__Bacteria;p__Desulfobacterota	d__Bacteria	p__Desulfobacterota	c__S145-22	o__S145-22	f__S145-22	g__JAOZMY01	NA
Axial Seamount	Marker 33	2013	55	FS904_55_13H	coa_bin_24	1	1	1839	2558	24.67	2.57	3187	519382	549	c__Gammaproteobacteria	f__Pseudohongiellaceae	d__Bacteria;p__Pseudomonadota;c__Gammaproteobacteria;o__Pseudomonadales;f__Pseudohongiellaceae	d__Bacteria	p__Pseudomonadota	c__Gammaproteobacteria	o__Pseudomonadales	f__Pseudohongiellaceae	g__UBA9145	s__UBA9145 sp002694855
Axial Seamount	Marker 113	2014	80	FS906_80_TP1_13H	coa_bin_24	1	1	1194	2821	24.67	2.57	3187	519382	549	c__Gammaproteobacteria	f__Pseudohongiellaceae	d__Bacteria;p__Pseudomonadota;c__Gammaproteobacteria;o__Pseudomonadales;f__Pseudohongiellaceae	d__Bacteria	p__Pseudomonadota	c__Gammaproteobacteria	o__Pseudomonadales	f__Pseudohongiellaceae	g__UBA9145	s__UBA9145 sp002694855
Axial Seamount	Anemone	2013	80	LVWS2_80_TP1_13H	coa_bin_24	1	1	1098	3285	24.67	2.57	3187	519382	549	c__Gammaproteobacteria	f__Pseudohongiellaceae	d__Bacteria;p__Pseudomonadota;c__Gammaproteobacteria;o__Pseudomonadales;f__Pseudohongiellaceae	d__Bacteria	p__Pseudomonadota	c__Gammaproteobacteria	o__Pseudomonadales	f__Pseudohongiellaceae	g__UBA9145	s__UBA9145 sp002694855
Axial Seamount	Marker 113	2013	30	FS903_30_13H	coa_bin_243	7	7	13092	103083	95.34	0.52	18808	1531767	1625	k__Bacteria	p__Delongbacteria	d__Bacteria;p__Delongbacteria	d__Bacteria	p__Delongbacteria	c__UBA4055	o__BS150m-G50	f__BS150m-G50	NA	NA
Axial Seamount	Marker 113	2013	55	FS903_55_13H	coa_bin_243	8	7	15132	175671	95.34	0.52	18808	1531767	1625	k__Bacteria	p__Delongbacteria	d__Bacteria;p__Delongbacteria	d__Bacteria	p__Delongbacteria	c__UBA4055	o__BS150m-G50	f__BS150m-G50	NA	NA
Axial Seamount	Marker 33	2013	30	FS904_30_13H	coa_bin_243	14	13	21745	194303	95.34	0.52	18808	1531767	1625	k__Bacteria	p__Delongbacteria	d__Bacteria;p__Delongbacteria	d__Bacteria	p__Delongbacteria	c__UBA4055	o__BS150m-G50	f__BS150m-G50	NA	NA
Axial Seamount	Marker 33	2013	55	FS904_55_13H	coa_bin_243	4	4	6591	112543	95.34	0.52	18808	1531767	1625	k__Bacteria	p__Delongbacteria	d__Bacteria;p__Delongbacteria	d__Bacteria	p__Delongbacteria	c__UBA4055	o__BS150m-G50	f__BS150m-G50	NA	NA
Axial Seamount	Marker 33	2014	80	FS908_80_TP1_13H	coa_bin_243	1	1	3237	30381	95.34	0.52	18808	1531767	1625	k__Bacteria	p__Delongbacteria	d__Bacteria;p__Delongbacteria	d__Bacteria	p__Delongbacteria	c__UBA4055	o__BS150m-G50	f__BS150m-G50	NA	NA
Axial Seamount	Marker 113	2014	55	LVWS4_55_TP1_13H	coa_bin_243	2	2	3795	18114	95.34	0.52	18808	1531767	1625	k__Bacteria	p__Delongbacteria	d__Bacteria;p__Delongbacteria	d__Bacteria	p__Delongbacteria	c__UBA4055	o__BS150m-G50	f__BS150m-G50	NA	NA
Axial Seamount	Marker 113	2014	55	LVWS4_55_TP2_13H	coa_bin_243	2	2	2640	64047	95.34	0.52	18808	1531767	1625	k__Bacteria	p__Delongbacteria	d__Bacteria;p__Delongbacteria	d__Bacteria	p__Delongbacteria	c__UBA4055	o__BS150m-G50	f__BS150m-G50	NA	NA
Axial Seamount	Anemone	2014	30	LVWS5_30_TP1_13H	coa_bin_243	2	2	6024	43988	95.34	0.52	18808	1531767	1625	k__Bacteria	p__Delongbacteria	d__Bacteria;p__Delongbacteria	d__Bacteria	p__Delongbacteria	c__UBA4055	o__BS150m-G50	f__BS150m-G50	NA	NA
Axial Seamount	Anemone	2014	55	LVWS5_55_TP1_13H	coa_bin_243	3	3	3084	19655	95.34	0.52	18808	1531767	1625	k__Bacteria	p__Delongbacteria	d__Bacteria;p__Delongbacteria	d__Bacteria	p__Delongbacteria	c__UBA4055	o__BS150m-G50	f__BS150m-G50	NA	NA
Axial Seamount	Anemone	2014	55	LVWS5_55_TP2_13H	coa_bin_243	1	1	1689	42324	95.34	0.52	18808	1531767	1625	k__Bacteria	p__Delongbacteria	d__Bacteria;p__Delongbacteria	d__Bacteria	p__Delongbacteria	c__UBA4055	o__BS150m-G50	f__BS150m-G50	NA	NA
Axial Seamount	Marker 33	2014	30	LVWS6_30_TP1_13H	coa_bin_243	2	2	5343	35704	95.34	0.52	18808	1531767	1625	k__Bacteria	p__Delongbacteria	d__Bacteria;p__Delongbacteria	d__Bacteria	p__Delongbacteria	c__UBA4055	o__BS150m-G50	f__BS150m-G50	NA	NA
Axial Seamount	Marker 33	2014	30	LVWS6_30_TP2_13H	coa_bin_243	5	5	7293	98329	95.34	0.52	18808	1531767	1625	k__Bacteria	p__Delongbacteria	d__Bacteria;p__Delongbacteria	d__Bacteria	p__Delongbacteria	c__UBA4055	o__BS150m-G50	f__BS150m-G50	NA	NA
Axial Seamount	Marker 33	2014	55	LVWS6_55_TP1_13H	coa_bin_243	11	10	18804	242383	95.34	0.52	18808	1531767	1625	k__Bacteria	p__Delongbacteria	d__Bacteria;p__Delongbacteria	d__Bacteria	p__Delongbacteria	c__UBA4055	o__BS150m-G50	f__BS150m-G50	NA	NA
Axial Seamount	Marker 33	2013	80	FS904_80_13H	coa_bin_245	1	1	1140	8658	78.46	1.09	5175	850018	1043	k__Bacteria	o__Campylobacterales	d__Bacteria;p__Campylobacterota;c__Campylobacteria;o__Campylobacterales	d__Bacteria	p__Campylobacterota	c__Campylobacteria	o__Campylobacterales	NA	NA	NA
Axial Seamount	Marker 113	2014	80	FS906_80_TP1_13H	coa_bin_245	2	1	2139	6867	78.46	1.09	5175	850018	1043	k__Bacteria	o__Campylobacterales	d__Bacteria;p__Campylobacterota;c__Campylobacteria;o__Campylobacterales	d__Bacteria	p__Campylobacterota	c__Campylobacteria	o__Campylobacterales	NA	NA	NA
Axial Seamount	Marker 33	2014	80	FS908_80_TP2_13H7	coa_bin_245	1	1	855	2584	78.46	1.09	5175	850018	1043	k__Bacteria	o__Campylobacterales	d__Bacteria;p__Campylobacterota;c__Campylobacteria;o__Campylobacterales	d__Bacteria	p__Campylobacterota	c__Campylobacteria	o__Campylobacterales	NA	NA	NA
Axial Seamount	Anemone	2013	80	LVWS2_80_TP1_13H	coa_bin_245	1	1	411	3755	78.46	1.09	5175	850018	1043	k__Bacteria	o__Campylobacterales	d__Bacteria;p__Campylobacterota;c__Campylobacteria;o__Campylobacterales	d__Bacteria	p__Campylobacterota	c__Campylobacteria	o__Campylobacterales	NA	NA	NA
Axial Seamount	Anemone	2014	30	LVWS5_30_TP1_13H	coa_bin_245	1	1	1623	2762	78.46	1.09	5175	850018	1043	k__Bacteria	o__Campylobacterales	d__Bacteria;p__Campylobacterota;c__Campylobacteria;o__Campylobacterales	d__Bacteria	p__Campylobacterota	c__Campylobacteria	o__Campylobacterales	NA	NA	NA
Axial Seamount	Anemone	2014	55	LVWS5_55_TP1_13H	coa_bin_245	1	1	1002	3210	78.46	1.09	5175	850018	1043	k__Bacteria	o__Campylobacterales	d__Bacteria;p__Campylobacterota;c__Campylobacteria;o__Campylobacterales	d__Bacteria	p__Campylobacterota	c__Campylobacteria	o__Campylobacterales	NA	NA	NA
Axial Seamount	Marker 113	2013	30	FS903_30_13H	coa_bin_246	1	1	969	15220	93.77	6.42	7323	3821363	3904	c__Actinobacteria	c__Acidimicrobiia	d__Bacteria;p__Actinomycetota;c__Acidimicrobiia	d__Bacteria	p__Actinomycetota	c__Acidimicrobiia	o__UBA5794	f__UBA5794	g__JAHEEL01	NA
Axial Seamount	Marker 113	2013	55	FS903_55_13H	coa_bin_246	1	1	1659	4889	93.77	6.42	7323	3821363	3904	c__Actinobacteria	c__Acidimicrobiia	d__Bacteria;p__Actinomycetota;c__Acidimicrobiia	d__Bacteria	p__Actinomycetota	c__Acidimicrobiia	o__UBA5794	f__UBA5794	g__JAHEEL01	NA
Axial Seamount	Marker 33	2013	30	FS904_30_13H	coa_bin_246	1	1	348	3852	93.77	6.42	7323	3821363	3904	c__Actinobacteria	c__Acidimicrobiia	d__Bacteria;p__Actinomycetota;c__Acidimicrobiia	d__Bacteria	p__Actinomycetota	c__Acidimicrobiia	o__UBA5794	f__UBA5794	g__JAHEEL01	NA
Axial Seamount	Marker 33	2013	55	FS904_55_13H	coa_bin_246	1	1	1002	12629	93.77	6.42	7323	3821363	3904	c__Actinobacteria	c__Acidimicrobiia	d__Bacteria;p__Actinomycetota;c__Acidimicrobiia	d__Bacteria	p__Actinomycetota	c__Acidimicrobiia	o__UBA5794	f__UBA5794	g__JAHEEL01	NA
Axial Seamount	Marker 33	2013	80	FS904_80_13H	coa_bin_246	2	2	3288	15941	93.77	6.42	7323	3821363	3904	c__Actinobacteria	c__Acidimicrobiia	d__Bacteria;p__Actinomycetota;c__Acidimicrobiia	d__Bacteria	p__Actinomycetota	c__Acidimicrobiia	o__UBA5794	f__UBA5794	g__JAHEEL01	NA
Axial Seamount	Anemone	2014	80	FS907_80_13H	coa_bin_246	3	3	1653	17145	93.77	6.42	7323	3821363	3904	c__Actinobacteria	c__Acidimicrobiia	d__Bacteria;p__Actinomycetota;c__Acidimicrobiia	d__Bacteria	p__Actinomycetota	c__Acidimicrobiia	o__UBA5794	f__UBA5794	g__JAHEEL01	NA
Axial Seamount	Marker 33	2014	80	FS908_80_TP2_13H7	coa_bin_246	2	1	1470	3852	93.77	6.42	7323	3821363	3904	c__Actinobacteria	c__Acidimicrobiia	d__Bacteria;p__Actinomycetota;c__Acidimicrobiia	d__Bacteria	p__Actinomycetota	c__Acidimicrobiia	o__UBA5794	f__UBA5794	g__JAHEEL01	NA
Axial Seamount	Anemone	2013	80	LVWS2_80_TP1_13H	coa_bin_246	3	3	2349	15307	93.77	6.42	7323	3821363	3904	c__Actinobacteria	c__Acidimicrobiia	d__Bacteria;p__Actinomycetota;c__Acidimicrobiia	d__Bacteria	p__Actinomycetota	c__Acidimicrobiia	o__UBA5794	f__UBA5794	g__JAHEEL01	NA
Axial Seamount	Marker 113	2013	55	FS903_55_13H	coa_bin_247	1	1	1728	3864	75.46	0.69	5901	2385553	2620	o__Campylobacterales	g__Nitratifractor	d__Bacteria;p__Campylobacterota;c__Campylobacteria;o__Campylobacterales;f__Sulfurovaceae;g__Nitratifractor	d__Bacteria	p__Campylobacterota	c__Campylobacteria	o__Campylobacterales	f__Sulfurovaceae	g__Nitratifractor	s__Nitratifractor sp913054475
Axial Seamount	Marker 33	2013	30	FS904_30_13H	coa_bin_247	3	2	5218	24426	75.46	0.69	5901	2385553	2620	o__Campylobacterales	g__Nitratifractor	d__Bacteria;p__Campylobacterota;c__Campylobacteria;o__Campylobacterales;f__Sulfurovaceae;g__Nitratifractor	d__Bacteria	p__Campylobacterota	c__Campylobacteria	o__Campylobacterales	f__Sulfurovaceae	g__Nitratifractor	s__Nitratifractor sp913054475
Axial Seamount	Marker 33	2013	55	FS904_55_13H	coa_bin_247	1	1	627	3370	75.46	0.69	5901	2385553	2620	o__Campylobacterales	g__Nitratifractor	d__Bacteria;p__Campylobacterota;c__Campylobacteria;o__Campylobacterales;f__Sulfurovaceae;g__Nitratifractor	d__Bacteria	p__Campylobacterota	c__Campylobacteria	o__Campylobacterales	f__Sulfurovaceae	g__Nitratifractor	s__Nitratifractor sp913054475
Axial Seamount	Anemone	2014	80	FS907_80_13H	coa_bin_247	2	2	2862	16851	75.46	0.69	5901	2385553	2620	o__Campylobacterales	g__Nitratifractor	d__Bacteria;p__Campylobacterota;c__Campylobacteria;o__Campylobacterales;f__Sulfurovaceae;g__Nitratifractor	d__Bacteria	p__Campylobacterota	c__Campylobacteria	o__Campylobacterales	f__Sulfurovaceae	g__Nitratifractor	s__Nitratifractor sp913054475
Axial Seamount	Anemone	2013	80	LVWS2_80_TP1_13H	coa_bin_247	4	3	6127	23182	75.46	0.69	5901	2385553	2620	o__Campylobacterales	g__Nitratifractor	d__Bacteria;p__Campylobacterota;c__Campylobacteria;o__Campylobacterales;f__Sulfurovaceae;g__Nitratifractor	d__Bacteria	p__Campylobacterota	c__Campylobacteria	o__Campylobacterales	f__Sulfurovaceae	g__Nitratifractor	s__Nitratifractor sp913054475
Axial Seamount	Marker 113	2014	55	LVWS4_55_TP1_13H	coa_bin_247	1	1	1515	14232	75.46	0.69	5901	2385553	2620	o__Campylobacterales	g__Nitratifractor	d__Bacteria;p__Campylobacterota;c__Campylobacteria;o__Campylobacterales;f__Sulfurovaceae;g__Nitratifractor	d__Bacteria	p__Campylobacterota	c__Campylobacteria	o__Campylobacterales	f__Sulfurovaceae	g__Nitratifractor	s__Nitratifractor sp913054475
Axial Seamount	Anemone	2014	30	LVWS5_30_TP1_13H	coa_bin_247	1	1	1566	11656	75.46	0.69	5901	2385553	2620	o__Campylobacterales	g__Nitratifractor	d__Bacteria;p__Campylobacterota;c__Campylobacteria;o__Campylobacterales;f__Sulfurovaceae;g__Nitratifractor	d__Bacteria	p__Campylobacterota	c__Campylobacteria	o__Campylobacterales	f__Sulfurovaceae	g__Nitratifractor	s__Nitratifractor sp913054475
Axial Seamount	Marker 33	2014	55	LVWS6_55_TP1_13H	coa_bin_247	1	1	759	26681	75.46	0.69	5901	2385553	2620	o__Campylobacterales	g__Nitratifractor	d__Bacteria;p__Campylobacterota;c__Campylobacteria;o__Campylobacterales;f__Sulfurovaceae;g__Nitratifractor	d__Bacteria	p__Campylobacterota	c__Campylobacteria	o__Campylobacterales	f__Sulfurovaceae	g__Nitratifractor	s__Nitratifractor sp913054475
Axial Seamount	Marker 33	2013	30	FS904_30_13H	coa_bin_249	1	1	2921	16136	78.82	5.11	6082	1395461	1596	f__Desulfurobacteriaceae	g__Thermovibrio	d__Bacteria;p__Aquificota;c__Desulfurobacteriia;o__Desulfurobacteriales;f__Desulfurobacteriaceae;g__Thermovibrio	d__Bacteria	p__Aquificota	c__Desulfurobacteriia	o__Desulfurobacteriales	f__Desulfurobacteriaceae	g__Thermovibrio	NA
Axial Seamount	Marker 33	2014	80	FS908_80_TP1_13H	coa_bin_249	1	1	1185	2698	78.82	5.11	6082	1395461	1596	f__Desulfurobacteriaceae	g__Thermovibrio	d__Bacteria;p__Aquificota;c__Desulfurobacteriia;o__Desulfurobacteriales;f__Desulfurobacteriaceae;g__Thermovibrio	d__Bacteria	p__Aquificota	c__Desulfurobacteriia	o__Desulfurobacteriales	f__Desulfurobacteriaceae	g__Thermovibrio	NA
Axial Seamount	Marker 113	2014	55	LVWS4_55_TP1_13H	coa_bin_249	1	1	1782	3204	78.82	5.11	6082	1395461	1596	f__Desulfurobacteriaceae	g__Thermovibrio	d__Bacteria;p__Aquificota;c__Desulfurobacteriia;o__Desulfurobacteriales;f__Desulfurobacteriaceae;g__Thermovibrio	d__Bacteria	p__Aquificota	c__Desulfurobacteriia	o__Desulfurobacteriales	f__Desulfurobacteriaceae	g__Thermovibrio	NA
Axial Seamount	Anemone	2014	55	LVWS5_55_TP1_13H	coa_bin_249	1	1	1377	18906	78.82	5.11	6082	1395461	1596	f__Desulfurobacteriaceae	g__Thermovibrio	d__Bacteria;p__Aquificota;c__Desulfurobacteriia;o__Desulfurobacteriales;f__Desulfurobacteriaceae;g__Thermovibrio	d__Bacteria	p__Aquificota	c__Desulfurobacteriia	o__Desulfurobacteriales	f__Desulfurobacteriaceae	g__Thermovibrio	NA
Axial Seamount	Marker 33	2013	30	FS904_30_13H	coa_bin_251	6	6	7281	115158	97.14	1.66	15921	2627935	2333	f__Desulfurobacteriaceae	f__Desulfurobacteriaceae	d__Bacteria;p__Aquificota;c__Desulfurobacteriia;o__Desulfurobacteriales;f__Desulfurobacteriaceae	d__Bacteria	p__Aquificota	c__Desulfurobacteriia	o__Desulfurobacteriales	f__Desulfurobacteriaceae	NA	NA
Axial Seamount	Marker 33	2013	55	FS904_55_13H	coa_bin_251	4	3	6303	24036	97.14	1.66	15921	2627935	2333	f__Desulfurobacteriaceae	f__Desulfurobacteriaceae	d__Bacteria;p__Aquificota;c__Desulfurobacteriia;o__Desulfurobacteriales;f__Desulfurobacteriaceae	d__Bacteria	p__Aquificota	c__Desulfurobacteriia	o__Desulfurobacteriales	f__Desulfurobacteriaceae	NA	NA
Axial Seamount	Marker 33	2014	80	FS908_80_TP2_13H7	coa_bin_251	1	1	1149	32934	97.14	1.66	15921	2627935	2333	f__Desulfurobacteriaceae	f__Desulfurobacteriaceae	d__Bacteria;p__Aquificota;c__Desulfurobacteriia;o__Desulfurobacteriales;f__Desulfurobacteriaceae	d__Bacteria	p__Aquificota	c__Desulfurobacteriia	o__Desulfurobacteriales	f__Desulfurobacteriaceae	NA	NA
Axial Seamount	Marker 113	2014	55	LVWS4_55_TP1_13H	coa_bin_251	1	1	72	12270	97.14	1.66	15921	2627935	2333	f__Desulfurobacteriaceae	f__Desulfurobacteriaceae	d__Bacteria;p__Aquificota;c__Desulfurobacteriia;o__Desulfurobacteriales;f__Desulfurobacteriaceae	d__Bacteria	p__Aquificota	c__Desulfurobacteriia	o__Desulfurobacteriales	f__Desulfurobacteriaceae	NA	NA
Axial Seamount	Marker 113	2014	55	LVWS4_55_TP2_13H	coa_bin_251	1	1	2616	16941	97.14	1.66	15921	2627935	2333	f__Desulfurobacteriaceae	f__Desulfurobacteriaceae	d__Bacteria;p__Aquificota;c__Desulfurobacteriia;o__Desulfurobacteriales;f__Desulfurobacteriaceae	d__Bacteria	p__Aquificota	c__Desulfurobacteriia	o__Desulfurobacteriales	f__Desulfurobacteriaceae	NA	NA
Axial Seamount	Anemone	2014	55	LVWS5_55_TP1_13H	coa_bin_251	1	1	2616	16941	97.14	1.66	15921	2627935	2333	f__Desulfurobacteriaceae	f__Desulfurobacteriaceae	d__Bacteria;p__Aquificota;c__Desulfurobacteriia;o__Desulfurobacteriales;f__Desulfurobacteriaceae	d__Bacteria	p__Aquificota	c__Desulfurobacteriia	o__Desulfurobacteriales	f__Desulfurobacteriaceae	NA	NA
Axial Seamount	Marker 33	2014	30	LVWS6_30_TP1_13H	coa_bin_251	1	1	72	12270	97.14	1.66	15921	2627935	2333	f__Desulfurobacteriaceae	f__Desulfurobacteriaceae	d__Bacteria;p__Aquificota;c__Desulfurobacteriia;o__Desulfurobacteriales;f__Desulfurobacteriaceae	d__Bacteria	p__Aquificota	c__Desulfurobacteriia	o__Desulfurobacteriales	f__Desulfurobacteriaceae	NA	NA
Axial Seamount	Marker 33	2014	55	LVWS6_55_TP1_13H	coa_bin_251	2	2	3267	37463	97.14	1.66	15921	2627935	2333	f__Desulfurobacteriaceae	f__Desulfurobacteriaceae	d__Bacteria;p__Aquificota;c__Desulfurobacteriia;o__Desulfurobacteriales;f__Desulfurobacteriaceae	d__Bacteria	p__Aquificota	c__Desulfurobacteriia	o__Desulfurobacteriales	f__Desulfurobacteriaceae	NA	NA
Axial Seamount	Marker 113	2013	55	FS903_55_13H	coa_bin_252	1	1	1284	2619	45.59	0.27	7792	1387059	1291	p__Bacteroidetes	o__Bacteroidales	d__Bacteria;p__Bacteroidota;c__Bacteroidia;o__Bacteroidales	d__Bacteria	p__Bacteroidota	c__Bacteroidia	o__Bacteroidales	f__F082	g__B16-G9	NA
Axial Seamount	Marker 33	2013	30	FS904_30_13H	coa_bin_252	1	1	1941	10894	45.59	0.27	7792	1387059	1291	p__Bacteroidetes	o__Bacteroidales	d__Bacteria;p__Bacteroidota;c__Bacteroidia;o__Bacteroidales	d__Bacteria	p__Bacteroidota	c__Bacteroidia	o__Bacteroidales	f__F082	g__B16-G9	NA
Axial Seamount	Marker 33	2013	55	FS904_55_13H	coa_bin_252	2	2	6652	15178	45.59	0.27	7792	1387059	1291	p__Bacteroidetes	o__Bacteroidales	d__Bacteria;p__Bacteroidota;c__Bacteroidia;o__Bacteroidales	d__Bacteria	p__Bacteroidota	c__Bacteroidia	o__Bacteroidales	f__F082	g__B16-G9	NA
Axial Seamount	Marker 113	2013	30	FS903_30_13H	coa_bin_253	1	1	1170	16960	89.36	0.89	17188	2402975	2462	o__Campylobacterales	f__Sulfurovaceae	d__Bacteria;p__Campylobacterota;c__Campylobacteria;o__Campylobacterales;f__Sulfurovaceae	d__Bacteria	p__Campylobacterota	c__Campylobacteria	o__Campylobacterales	f__Sulfurovaceae	g__UBA1140	NA
Axial Seamount	Marker 33	2013	55	FS904_55_13H	coa_bin_253	1	1	174	11631	89.36	0.89	17188	2402975	2462	o__Campylobacterales	f__Sulfurovaceae	d__Bacteria;p__Campylobacterota;c__Campylobacteria;o__Campylobacterales;f__Sulfurovaceae	d__Bacteria	p__Campylobacterota	c__Campylobacteria	o__Campylobacterales	f__Sulfurovaceae	g__UBA1140	NA
Axial Seamount	Anemone	2014	80	FS907_80_13H	coa_bin_253	1	1	1401	19855	89.36	0.89	17188	2402975	2462	o__Campylobacterales	f__Sulfurovaceae	d__Bacteria;p__Campylobacterota;c__Campylobacteria;o__Campylobacterales;f__Sulfurovaceae	d__Bacteria	p__Campylobacterota	c__Campylobacteria	o__Campylobacterales	f__Sulfurovaceae	g__UBA1140	NA
Axial Seamount	Marker 113	2013	30	FS903_30_13H	coa_bin_255	3	3	3672	51217	97.93	0.3	16986	2181064	2277	f__Methanococcaceae	g__Methanothermococcus_A	d__Archaea;p__Methanobacteriota_A;c__Methanococci;o__Methanococcales;f__Methanococcaceae;g__Methanothermococcus_A	d__Archaea	p__Methanobacteriota_A	c__Methanococci	o__Methanococcales	f__Methanococcaceae	g__Methanothermococcus_A	NA
Axial Seamount	Marker 113	2013	55	FS903_55_13H	coa_bin_255	1	1	2604	8206	97.93	0.3	16986	2181064	2277	f__Methanococcaceae	g__Methanothermococcus_A	d__Archaea;p__Methanobacteriota_A;c__Methanococci;o__Methanococcales;f__Methanococcaceae;g__Methanothermococcus_A	d__Archaea	p__Methanobacteriota_A	c__Methanococci	o__Methanococcales	f__Methanococcaceae	g__Methanothermococcus_A	NA
Axial Seamount	Marker 33	2013	30	FS904_30_13H	coa_bin_255	2	2	3582	50249	97.93	0.3	16986	2181064	2277	f__Methanococcaceae	g__Methanothermococcus_A	d__Archaea;p__Methanobacteriota_A;c__Methanococci;o__Methanococcales;f__Methanococcaceae;g__Methanothermococcus_A	d__Archaea	p__Methanobacteriota_A	c__Methanococci	o__Methanococcales	f__Methanococcaceae	g__Methanothermococcus_A	NA
Axial Seamount	Marker 33	2013	55	FS904_55_13H	coa_bin_255	2	2	4008	86742	97.93	0.3	16986	2181064	2277	f__Methanococcaceae	g__Methanothermococcus_A	d__Archaea;p__Methanobacteriota_A;c__Methanococci;o__Methanococcales;f__Methanococcaceae;g__Methanothermococcus_A	d__Archaea	p__Methanobacteriota_A	c__Methanococci	o__Methanococcales	f__Methanococcaceae	g__Methanothermococcus_A	NA
Axial Seamount	Marker 113	2014	80	FS906_80_TP1_13H	coa_bin_255	2	2	714	37539	97.93	0.3	16986	2181064	2277	f__Methanococcaceae	g__Methanothermococcus_A	d__Archaea;p__Methanobacteriota_A;c__Methanococci;o__Methanococcales;f__Methanococcaceae;g__Methanothermococcus_A	d__Archaea	p__Methanobacteriota_A	c__Methanococci	o__Methanococcales	f__Methanococcaceae	g__Methanothermococcus_A	NA
Axial Seamount	Marker 33	2014	80	FS908_80_TP1_13H	coa_bin_255	1	1	408	4671	97.93	0.3	16986	2181064	2277	f__Methanococcaceae	g__Methanothermococcus_A	d__Archaea;p__Methanobacteriota_A;c__Methanococci;o__Methanococcales;f__Methanococcaceae;g__Methanothermococcus_A	d__Archaea	p__Methanobacteriota_A	c__Methanococci	o__Methanococcales	f__Methanococcaceae	g__Methanothermococcus_A	NA
Axial Seamount	Anemone	2013	80	LVWS2_80_TP1_13H	coa_bin_255	1	1	178	3419	97.93	0.3	16986	2181064	2277	f__Methanococcaceae	g__Methanothermococcus_A	d__Archaea;p__Methanobacteriota_A;c__Methanococci;o__Methanococcales;f__Methanococcaceae;g__Methanothermococcus_A	d__Archaea	p__Methanobacteriota_A	c__Methanococci	o__Methanococcales	f__Methanococcaceae	g__Methanothermococcus_A	NA
Axial Seamount	Marker 113	2014	55	LVWS4_55_TP1_13H	coa_bin_255	1	1	1404	78536	97.93	0.3	16986	2181064	2277	f__Methanococcaceae	g__Methanothermococcus_A	d__Archaea;p__Methanobacteriota_A;c__Methanococci;o__Methanococcales;f__Methanococcaceae;g__Methanothermococcus_A	d__Archaea	p__Methanobacteriota_A	c__Methanococci	o__Methanococcales	f__Methanococcaceae	g__Methanothermococcus_A	NA
Axial Seamount	Marker 33	2014	30	LVWS6_30_TP1_13H	coa_bin_255	1	1	540	13623	97.93	0.3	16986	2181064	2277	f__Methanococcaceae	g__Methanothermococcus_A	d__Archaea;p__Methanobacteriota_A;c__Methanococci;o__Methanococcales;f__Methanococcaceae;g__Methanothermococcus_A	d__Archaea	p__Methanobacteriota_A	c__Methanococci	o__Methanococcales	f__Methanococcaceae	g__Methanothermococcus_A	NA
Axial Seamount	Marker 33	2014	55	LVWS6_55_TP1_13H	coa_bin_255	1	1	1359	20218	97.93	0.3	16986	2181064	2277	f__Methanococcaceae	g__Methanothermococcus_A	d__Archaea;p__Methanobacteriota_A;c__Methanococci;o__Methanococcales;f__Methanococcaceae;g__Methanothermococcus_A	d__Archaea	p__Methanobacteriota_A	c__Methanococci	o__Methanococcales	f__Methanococcaceae	g__Methanothermococcus_A	NA
Axial Seamount	Marker 113	2013	55	FS903_55_13H	coa_bin_258	1	1	3045	10020	79.37	3.37	6448	2076042	2322	g__Archaeoglobus	f__Archaeoglobaceae	d__Archaea;p__Halobacteriota;c__Archaeoglobi;o__Archaeoglobales;f__Archaeoglobaceae	d__Archaea	p__Halobacteriota	c__Archaeoglobi	o__Archaeoglobales	f__Archaeoglobaceae	NA	NA
Axial Seamount	Marker 33	2013	55	FS904_55_13H	coa_bin_258	2	2	1128	17655	79.37	3.37	6448	2076042	2322	g__Archaeoglobus	f__Archaeoglobaceae	d__Archaea;p__Halobacteriota;c__Archaeoglobi;o__Archaeoglobales;f__Archaeoglobaceae	d__Archaea	p__Halobacteriota	c__Archaeoglobi	o__Archaeoglobales	f__Archaeoglobaceae	NA	NA
Axial Seamount	Marker 33	2014	80	FS908_80_TP2_13H7	coa_bin_258	1	1	324	11737	79.37	3.37	6448	2076042	2322	g__Archaeoglobus	f__Archaeoglobaceae	d__Archaea;p__Halobacteriota;c__Archaeoglobi;o__Archaeoglobales;f__Archaeoglobaceae	d__Archaea	p__Halobacteriota	c__Archaeoglobi	o__Archaeoglobales	f__Archaeoglobaceae	NA	NA
Axial Seamount	Marker 33	2014	55	LVWS6_55_TP1_13H	coa_bin_258	1	1	3045	10020	79.37	3.37	6448	2076042	2322	g__Archaeoglobus	f__Archaeoglobaceae	d__Archaea;p__Halobacteriota;c__Archaeoglobi;o__Archaeoglobales;f__Archaeoglobaceae	d__Archaea	p__Halobacteriota	c__Archaeoglobi	o__Archaeoglobales	f__Archaeoglobaceae	NA	NA
Axial Seamount	Marker 113	2013	30	FS903_30_13H	coa_bin_259	1	1	1269	38037	80.8	3.33	7228	1470898	1680	p__Bacteroidetes	o__Bacteroidales	d__Bacteria;p__Bacteroidota;c__Bacteroidia;o__Bacteroidales	d__Bacteria	p__Bacteroidota	c__Bacteroidia	o__Bacteroidales	f__UBA1556	g__CG2-30-33-31	NA
Axial Seamount	Marker 113	2013	55	FS903_55_13H	coa_bin_259	2	2	4284	13111	80.8	3.33	7228	1470898	1680	p__Bacteroidetes	o__Bacteroidales	d__Bacteria;p__Bacteroidota;c__Bacteroidia;o__Bacteroidales	d__Bacteria	p__Bacteroidota	c__Bacteroidia	o__Bacteroidales	f__UBA1556	g__CG2-30-33-31	NA
Axial Seamount	Marker 33	2013	30	FS904_30_13H	coa_bin_259	1	1	630	10283	80.8	3.33	7228	1470898	1680	p__Bacteroidetes	o__Bacteroidales	d__Bacteria;p__Bacteroidota;c__Bacteroidia;o__Bacteroidales	d__Bacteria	p__Bacteroidota	c__Bacteroidia	o__Bacteroidales	f__UBA1556	g__CG2-30-33-31	NA
Axial Seamount	Marker 113	2014	80	FS906_80_TP1_13H	coa_bin_259	1	1	867	7530	80.8	3.33	7228	1470898	1680	p__Bacteroidetes	o__Bacteroidales	d__Bacteria;p__Bacteroidota;c__Bacteroidia;o__Bacteroidales	d__Bacteria	p__Bacteroidota	c__Bacteroidia	o__Bacteroidales	f__UBA1556	g__CG2-30-33-31	NA
Axial Seamount	Marker 33	2014	80	FS908_80_TP1_13H	coa_bin_259	2	2	1839	10185	80.8	3.33	7228	1470898	1680	p__Bacteroidetes	o__Bacteroidales	d__Bacteria;p__Bacteroidota;c__Bacteroidia;o__Bacteroidales	d__Bacteria	p__Bacteroidota	c__Bacteroidia	o__Bacteroidales	f__UBA1556	g__CG2-30-33-31	NA
Axial Seamount	Marker 113	2014	55	LVWS4_55_TP2_13H	coa_bin_259	1	1	1692	7228	80.8	3.33	7228	1470898	1680	p__Bacteroidetes	o__Bacteroidales	d__Bacteria;p__Bacteroidota;c__Bacteroidia;o__Bacteroidales	d__Bacteria	p__Bacteroidota	c__Bacteroidia	o__Bacteroidales	f__UBA1556	g__CG2-30-33-31	NA
Axial Seamount	Anemone	2014	30	LVWS5_30_TP1_13H	coa_bin_259	1	1	2436	38037	80.8	3.33	7228	1470898	1680	p__Bacteroidetes	o__Bacteroidales	d__Bacteria;p__Bacteroidota;c__Bacteroidia;o__Bacteroidales	d__Bacteria	p__Bacteroidota	c__Bacteroidia	o__Bacteroidales	f__UBA1556	g__CG2-30-33-31	NA
Axial Seamount	Marker 33	2014	55	LVWS6_55_TP1_13H	coa_bin_259	2	2	4128	45265	80.8	3.33	7228	1470898	1680	p__Bacteroidetes	o__Bacteroidales	d__Bacteria;p__Bacteroidota;c__Bacteroidia;o__Bacteroidales	d__Bacteria	p__Bacteroidota	c__Bacteroidia	o__Bacteroidales	f__UBA1556	g__CG2-30-33-31	NA
Axial Seamount	Marker 33	2014	55	LVWS6_55_TP2_13H	coa_bin_259	1	1	2436	38037	80.8	3.33	7228	1470898	1680	p__Bacteroidetes	o__Bacteroidales	d__Bacteria;p__Bacteroidota;c__Bacteroidia;o__Bacteroidales	d__Bacteria	p__Bacteroidota	c__Bacteroidia	o__Bacteroidales	f__UBA1556	g__CG2-30-33-31	NA
Axial Seamount	Marker 113	2013	30	FS903_30_13H	coa_bin_265	5	5	4357	27064	72.21	1.84	6669	1549082	1707	c__Epsilonproteobacteria	f__Nautiliaceae	d__Bacteria;p__Campylobacterota;c__Campylobacteria;o__Nautiliales;f__Nautiliaceae	d__Bacteria	p__Campylobacterota	c__Campylobacteria	o__Nautiliales	f__Nautiliaceae	NA	NA
Axial Seamount	Marker 33	2013	30	FS904_30_13H	coa_bin_265	5	5	5487	51165	72.21	1.84	6669	1549082	1707	c__Epsilonproteobacteria	f__Nautiliaceae	d__Bacteria;p__Campylobacterota;c__Campylobacteria;o__Nautiliales;f__Nautiliaceae	d__Bacteria	p__Campylobacterota	c__Campylobacteria	o__Nautiliales	f__Nautiliaceae	NA	NA
Axial Seamount	Marker 113	2014	55	LVWS4_55_TP1_13H	coa_bin_265	3	3	3162	32062	72.21	1.84	6669	1549082	1707	c__Epsilonproteobacteria	f__Nautiliaceae	d__Bacteria;p__Campylobacterota;c__Campylobacteria;o__Nautiliales;f__Nautiliaceae	d__Bacteria	p__Campylobacterota	c__Campylobacteria	o__Nautiliales	f__Nautiliaceae	NA	NA
Axial Seamount	Anemone	2014	30	LVWS5_30_TP1_13H	coa_bin_265	1	1	1269	13917	72.21	1.84	6669	1549082	1707	c__Epsilonproteobacteria	f__Nautiliaceae	d__Bacteria;p__Campylobacterota;c__Campylobacteria;o__Nautiliales;f__Nautiliaceae	d__Bacteria	p__Campylobacterota	c__Campylobacteria	o__Nautiliales	f__Nautiliaceae	NA	NA
Axial Seamount	Anemone	2014	55	LVWS5_55_TP1_13H	coa_bin_265	2	2	1110	13193	72.21	1.84	6669	1549082	1707	c__Epsilonproteobacteria	f__Nautiliaceae	d__Bacteria;p__Campylobacterota;c__Campylobacteria;o__Nautiliales;f__Nautiliaceae	d__Bacteria	p__Campylobacterota	c__Campylobacteria	o__Nautiliales	f__Nautiliaceae	NA	NA
Axial Seamount	Anemone	2014	55	LVWS5_55_TP2_13H	coa_bin_265	1	1	720	10252	72.21	1.84	6669	1549082	1707	c__Epsilonproteobacteria	f__Nautiliaceae	d__Bacteria;p__Campylobacterota;c__Campylobacteria;o__Nautiliales;f__Nautiliaceae	d__Bacteria	p__Campylobacterota	c__Campylobacteria	o__Nautiliales	f__Nautiliaceae	NA	NA
Axial Seamount	Marker 33	2014	30	LVWS6_30_TP1_13H	coa_bin_265	6	6	8652	67087	72.21	1.84	6669	1549082	1707	c__Epsilonproteobacteria	f__Nautiliaceae	d__Bacteria;p__Campylobacterota;c__Campylobacteria;o__Nautiliales;f__Nautiliaceae	d__Bacteria	p__Campylobacterota	c__Campylobacteria	o__Nautiliales	f__Nautiliaceae	NA	NA
Axial Seamount	Marker 33	2014	55	LVWS6_55_TP1_13H	coa_bin_265	3	3	2670	29496	72.21	1.84	6669	1549082	1707	c__Epsilonproteobacteria	f__Nautiliaceae	d__Bacteria;p__Campylobacterota;c__Campylobacteria;o__Nautiliales;f__Nautiliaceae	d__Bacteria	p__Campylobacterota	c__Campylobacteria	o__Nautiliales	f__Nautiliaceae	NA	NA
Axial Seamount	Marker 113	2013	30	FS903_30_13H	coa_bin_266	10	9	15303	960194	99.8	0.34	96352	3537101	3198	f__Planctomycetaceae	f__Lacipirellulaceae	d__Bacteria;p__Planctomycetota;c__Planctomycetia;o__Pirellulales;f__Lacipirellulaceae	d__Bacteria	p__Planctomycetota	c__Planctomycetia	o__Pirellulales	f__Lacipirellulaceae	g__JAJRWS01	NA
Axial Seamount	Marker 113	2013	55	FS903_55_13H	coa_bin_266	14	9	24351	1047832	99.8	0.34	96352	3537101	3198	f__Planctomycetaceae	f__Lacipirellulaceae	d__Bacteria;p__Planctomycetota;c__Planctomycetia;o__Pirellulales;f__Lacipirellulaceae	d__Bacteria	p__Planctomycetota	c__Planctomycetia	o__Pirellulales	f__Lacipirellulaceae	g__JAJRWS01	NA
Axial Seamount	Marker 33	2013	30	FS904_30_13H	coa_bin_266	13	11	21846	1066005	99.8	0.34	96352	3537101	3198	f__Planctomycetaceae	f__Lacipirellulaceae	d__Bacteria;p__Planctomycetota;c__Planctomycetia;o__Pirellulales;f__Lacipirellulaceae	d__Bacteria	p__Planctomycetota	c__Planctomycetia	o__Pirellulales	f__Lacipirellulaceae	g__JAJRWS01	NA
Axial Seamount	Marker 33	2013	55	FS904_55_13H	coa_bin_266	15	9	30909	1060639	99.8	0.34	96352	3537101	3198	f__Planctomycetaceae	f__Lacipirellulaceae	d__Bacteria;p__Planctomycetota;c__Planctomycetia;o__Pirellulales;f__Lacipirellulaceae	d__Bacteria	p__Planctomycetota	c__Planctomycetia	o__Pirellulales	f__Lacipirellulaceae	g__JAJRWS01	NA
Axial Seamount	Marker 33	2013	80	FS904_80_13H	coa_bin_266	7	5	12057	646604	99.8	0.34	96352	3537101	3198	f__Planctomycetaceae	f__Lacipirellulaceae	d__Bacteria;p__Planctomycetota;c__Planctomycetia;o__Pirellulales;f__Lacipirellulaceae	d__Bacteria	p__Planctomycetota	c__Planctomycetia	o__Pirellulales	f__Lacipirellulaceae	g__JAJRWS01	NA
Axial Seamount	Anemone	2014	80	FS907_80_13H	coa_bin_266	22	13	43967	1471893	99.8	0.34	96352	3537101	3198	f__Planctomycetaceae	f__Lacipirellulaceae	d__Bacteria;p__Planctomycetota;c__Planctomycetia;o__Pirellulales;f__Lacipirellulaceae	d__Bacteria	p__Planctomycetota	c__Planctomycetia	o__Pirellulales	f__Lacipirellulaceae	g__JAJRWS01	NA
Axial Seamount	Marker 33	2014	80	FS908_80_TP2_13H7	coa_bin_266	9	9	20025	1045030	99.8	0.34	96352	3537101	3198	f__Planctomycetaceae	f__Lacipirellulaceae	d__Bacteria;p__Planctomycetota;c__Planctomycetia;o__Pirellulales;f__Lacipirellulaceae	d__Bacteria	p__Planctomycetota	c__Planctomycetia	o__Pirellulales	f__Lacipirellulaceae	g__JAJRWS01	NA
Axial Seamount	Marker 113	2013	80	LVWS1_80_TP1_13H	coa_bin_266	8	6	12255	716169	99.8	0.34	96352	3537101	3198	f__Planctomycetaceae	f__Lacipirellulaceae	d__Bacteria;p__Planctomycetota;c__Planctomycetia;o__Pirellulales;f__Lacipirellulaceae	d__Bacteria	p__Planctomycetota	c__Planctomycetia	o__Pirellulales	f__Lacipirellulaceae	g__JAJRWS01	NA
Axial Seamount	Anemone	2013	80	LVWS2_80_TP1_13H	coa_bin_266	14	9	26724	932804	99.8	0.34	96352	3537101	3198	f__Planctomycetaceae	f__Lacipirellulaceae	d__Bacteria;p__Planctomycetota;c__Planctomycetia;o__Pirellulales;f__Lacipirellulaceae	d__Bacteria	p__Planctomycetota	c__Planctomycetia	o__Pirellulales	f__Lacipirellulaceae	g__JAJRWS01	NA
Axial Seamount	Marker 113	2014	55	LVWS4_55_TP1_13H	coa_bin_266	1	1	1335	65402	99.8	0.34	96352	3537101	3198	f__Planctomycetaceae	f__Lacipirellulaceae	d__Bacteria;p__Planctomycetota;c__Planctomycetia;o__Pirellulales;f__Lacipirellulaceae	d__Bacteria	p__Planctomycetota	c__Planctomycetia	o__Pirellulales	f__Lacipirellulaceae	g__JAJRWS01	NA
Axial Seamount	Marker 113	2014	55	LVWS4_55_TP2_13H	coa_bin_266	2	2	3042	126811	99.8	0.34	96352	3537101	3198	f__Planctomycetaceae	f__Lacipirellulaceae	d__Bacteria;p__Planctomycetota;c__Planctomycetia;o__Pirellulales;f__Lacipirellulaceae	d__Bacteria	p__Planctomycetota	c__Planctomycetia	o__Pirellulales	f__Lacipirellulaceae	g__JAJRWS01	NA
Axial Seamount	Anemone	2014	30	LVWS5_30_TP1_13H	coa_bin_266	1	1	2715	27803	99.8	0.34	96352	3537101	3198	f__Planctomycetaceae	f__Lacipirellulaceae	d__Bacteria;p__Planctomycetota;c__Planctomycetia;o__Pirellulales;f__Lacipirellulaceae	d__Bacteria	p__Planctomycetota	c__Planctomycetia	o__Pirellulales	f__Lacipirellulaceae	g__JAJRWS01	NA
Axial Seamount	Anemone	2014	55	LVWS5_55_TP1_13H	coa_bin_266	1	1	2373	72343	99.8	0.34	96352	3537101	3198	f__Planctomycetaceae	f__Lacipirellulaceae	d__Bacteria;p__Planctomycetota;c__Planctomycetia;o__Pirellulales;f__Lacipirellulaceae	d__Bacteria	p__Planctomycetota	c__Planctomycetia	o__Pirellulales	f__Lacipirellulaceae	g__JAJRWS01	NA
Axial Seamount	Marker 33	2014	30	LVWS6_30_TP1_13H	coa_bin_266	1	1	2823	95122	99.8	0.34	96352	3537101	3198	f__Planctomycetaceae	f__Lacipirellulaceae	d__Bacteria;p__Planctomycetota;c__Planctomycetia;o__Pirellulales;f__Lacipirellulaceae	d__Bacteria	p__Planctomycetota	c__Planctomycetia	o__Pirellulales	f__Lacipirellulaceae	g__JAJRWS01	NA
Axial Seamount	Marker 33	2014	30	LVWS6_30_TP2_13H	coa_bin_266	1	1	1161	242408	99.8	0.34	96352	3537101	3198	f__Planctomycetaceae	f__Lacipirellulaceae	d__Bacteria;p__Planctomycetota;c__Planctomycetia;o__Pirellulales;f__Lacipirellulaceae	d__Bacteria	p__Planctomycetota	c__Planctomycetia	o__Pirellulales	f__Lacipirellulaceae	g__JAJRWS01	NA
Axial Seamount	Marker 113	2013	30	FS903_30_13H	coa_bin_267	1	1	1527	2647	86.14	1.3	6699	2564631	2406	p__Euryarchaeota	g__Thalassarchaeum	d__Archaea;p__Thermoplasmatota;c__Poseidoniia;o__Poseidoniales;f__Thalassarchaeaceae;g__Thalassarchaeum	d__Archaea	p__Thermoplasmatota	c__Poseidoniia	o__Poseidoniales	f__Thalassarchaeaceae	g__Thalassarchaeum	s__Thalassarchaeum sp002507125
Axial Seamount	Anemone	2014	80	FS907_80_13H	coa_bin_267	2	2	1632	11573	86.14	1.3	6699	2564631	2406	p__Euryarchaeota	g__Thalassarchaeum	d__Archaea;p__Thermoplasmatota;c__Poseidoniia;o__Poseidoniales;f__Thalassarchaeaceae;g__Thalassarchaeum	d__Archaea	p__Thermoplasmatota	c__Poseidoniia	o__Poseidoniales	f__Thalassarchaeaceae	g__Thalassarchaeum	s__Thalassarchaeum sp002507125
Axial Seamount	Marker 113	2013	80	LVWS1_80_TP1_13H	coa_bin_267	1	1	204	2626	86.14	1.3	6699	2564631	2406	p__Euryarchaeota	g__Thalassarchaeum	d__Archaea;p__Thermoplasmatota;c__Poseidoniia;o__Poseidoniales;f__Thalassarchaeaceae;g__Thalassarchaeum	d__Archaea	p__Thermoplasmatota	c__Poseidoniia	o__Poseidoniales	f__Thalassarchaeaceae	g__Thalassarchaeum	s__Thalassarchaeum sp002507125
Axial Seamount	Anemone	2013	80	LVWS2_80_TP1_13H	coa_bin_267	1	1	1020	7915	86.14	1.3	6699	2564631	2406	p__Euryarchaeota	g__Thalassarchaeum	d__Archaea;p__Thermoplasmatota;c__Poseidoniia;o__Poseidoniales;f__Thalassarchaeaceae;g__Thalassarchaeum	d__Archaea	p__Thermoplasmatota	c__Poseidoniia	o__Poseidoniales	f__Thalassarchaeaceae	g__Thalassarchaeum	s__Thalassarchaeum sp002507125
Axial Seamount	Marker 113	2014	55	LVWS4_55_TP2_13H	coa_bin_267	1	1	1641	5572	86.14	1.3	6699	2564631	2406	p__Euryarchaeota	g__Thalassarchaeum	d__Archaea;p__Thermoplasmatota;c__Poseidoniia;o__Poseidoniales;f__Thalassarchaeaceae;g__Thalassarchaeum	d__Archaea	p__Thermoplasmatota	c__Poseidoniia	o__Poseidoniales	f__Thalassarchaeaceae	g__Thalassarchaeum	s__Thalassarchaeum sp002507125
Axial Seamount	Anemone	2014	55	LVWS5_55_TP1_13H	coa_bin_267	1	1	3297	12132	86.14	1.3	6699	2564631	2406	p__Euryarchaeota	g__Thalassarchaeum	d__Archaea;p__Thermoplasmatota;c__Poseidoniia;o__Poseidoniales;f__Thalassarchaeaceae;g__Thalassarchaeum	d__Archaea	p__Thermoplasmatota	c__Poseidoniia	o__Poseidoniales	f__Thalassarchaeaceae	g__Thalassarchaeum	s__Thalassarchaeum sp002507125
Axial Seamount	Marker 33	2013	30	FS904_30_13H	coa_bin_268	1	1	1698	2535	45.08	0.31	3603	825760	945	k__Archaea	f__Nanopusillaceae	d__Archaea;p__Nanoarchaeota;c__Nanoarchaeia;o__Nanoarchaeales;f__Nanopusillaceae	d__Archaea	p__Nanoarchaeota	c__Nanoarchaeia	o__Nanoarchaeales	f__Nanopusillaceae	g__JAIXNB01	NA
Axial Seamount	Marker 113	2014	80	FS906_80_TP1_13H	coa_bin_268	1	1	1203	5888	45.08	0.31	3603	825760	945	k__Archaea	f__Nanopusillaceae	d__Archaea;p__Nanoarchaeota;c__Nanoarchaeia;o__Nanoarchaeales;f__Nanopusillaceae	d__Archaea	p__Nanoarchaeota	c__Nanoarchaeia	o__Nanoarchaeales	f__Nanopusillaceae	g__JAIXNB01	NA
Axial Seamount	Marker 33	2013	30	FS904_30_13H	coa_bin_270	1	1	2025	7177	37.4	2.36	3739	1042031	1237	k__Archaea	c__Iainarchaeia	d__Archaea;p__Iainarchaeota;c__Iainarchaeia	d__Archaea	p__Iainarchaeota	c__Iainarchaeia	o__JAADDC01	NA	NA	NA
Axial Seamount	Marker 33	2013	55	FS904_55_13H	coa_bin_270	1	1	1938	2730	37.4	2.36	3739	1042031	1237	k__Archaea	c__Iainarchaeia	d__Archaea;p__Iainarchaeota;c__Iainarchaeia	d__Archaea	p__Iainarchaeota	c__Iainarchaeia	o__JAADDC01	NA	NA	NA
Axial Seamount	Marker 33	2014	80	FS908_80_TP2_13H7	coa_bin_270	1	1	783	3050	37.4	2.36	3739	1042031	1237	k__Archaea	c__Iainarchaeia	d__Archaea;p__Iainarchaeota;c__Iainarchaeia	d__Archaea	p__Iainarchaeota	c__Iainarchaeia	o__JAADDC01	NA	NA	NA
Axial Seamount	Anemone	2013	80	LVWS2_80_TP1_13H	coa_bin_270	2	2	1137	10962	37.4	2.36	3739	1042031	1237	k__Archaea	c__Iainarchaeia	d__Archaea;p__Iainarchaeota;c__Iainarchaeia	d__Archaea	p__Iainarchaeota	c__Iainarchaeia	o__JAADDC01	NA	NA	NA
Axial Seamount	Marker 113	2014	55	LVWS4_55_TP1_13H	coa_bin_270	1	1	639	3587	37.4	2.36	3739	1042031	1237	k__Archaea	c__Iainarchaeia	d__Archaea;p__Iainarchaeota;c__Iainarchaeia	d__Archaea	p__Iainarchaeota	c__Iainarchaeia	o__JAADDC01	NA	NA	NA
Axial Seamount	Anemone	2014	55	LVWS5_55_TP1_13H	coa_bin_270	1	1	2157	4317	37.4	2.36	3739	1042031	1237	k__Archaea	c__Iainarchaeia	d__Archaea;p__Iainarchaeota;c__Iainarchaeia	d__Archaea	p__Iainarchaeota	c__Iainarchaeia	o__JAADDC01	NA	NA	NA
Axial Seamount	Marker 113	2014	55	LVWS4_55_TP2_13H	coa_bin_272	1	1	270	2820	88.46	6.24	7177	1048625	1105	k__Bacteria	d__Bacteria	d__Bacteria	d__Bacteria	p__UBP7	c__UBA6624	NA	NA	NA	NA
Axial Seamount	Marker 33	2014	55	LVWS6_55_TP1_13H	coa_bin_272	2	2	3939	6544	88.46	6.24	7177	1048625	1105	k__Bacteria	d__Bacteria	d__Bacteria	d__Bacteria	p__UBP7	c__UBA6624	NA	NA	NA	NA
Axial Seamount	Marker 113	2013	30	FS903_30_13H	coa_bin_274	2	2	3615	10960	93.55	3.86	13160	2330949	2416	k__Bacteria	d__Bacteria	d__Bacteria	d__Bacteria	p__UBP6	c__UBA1177	o__UBA1177	NA	NA	NA
Axial Seamount	Marker 113	2013	55	FS903_55_13H	coa_bin_274	1	1	3354	9612	93.55	3.86	13160	2330949	2416	k__Bacteria	d__Bacteria	d__Bacteria	d__Bacteria	p__UBP6	c__UBA1177	o__UBA1177	NA	NA	NA
Axial Seamount	Marker 33	2013	30	FS904_30_13H	coa_bin_274	6	6	14139	109760	93.55	3.86	13160	2330949	2416	k__Bacteria	d__Bacteria	d__Bacteria	d__Bacteria	p__UBP6	c__UBA1177	o__UBA1177	NA	NA	NA
Axial Seamount	Marker 33	2013	55	FS904_55_13H	coa_bin_274	2	2	5994	17504	93.55	3.86	13160	2330949	2416	k__Bacteria	d__Bacteria	d__Bacteria	d__Bacteria	p__UBP6	c__UBA1177	o__UBA1177	NA	NA	NA
Axial Seamount	Marker 33	2013	80	FS904_80_13H	coa_bin_274	1	1	3354	9612	93.55	3.86	13160	2330949	2416	k__Bacteria	d__Bacteria	d__Bacteria	d__Bacteria	p__UBP6	c__UBA1177	o__UBA1177	NA	NA	NA
Axial Seamount	Anemone	2014	80	FS907_80_13H	coa_bin_274	5	5	8760	47988	93.55	3.86	13160	2330949	2416	k__Bacteria	d__Bacteria	d__Bacteria	d__Bacteria	p__UBP6	c__UBA1177	o__UBA1177	NA	NA	NA
Axial Seamount	Marker 33	2014	80	FS908_80_TP1_13H	coa_bin_274	1	1	2085	18323	93.55	3.86	13160	2330949	2416	k__Bacteria	d__Bacteria	d__Bacteria	d__Bacteria	p__UBP6	c__UBA1177	o__UBA1177	NA	NA	NA
Axial Seamount	Marker 33	2014	80	FS908_80_TP2_13H7	coa_bin_274	4	4	6966	35169	93.55	3.86	13160	2330949	2416	k__Bacteria	d__Bacteria	d__Bacteria	d__Bacteria	p__UBP6	c__UBA1177	o__UBA1177	NA	NA	NA
Axial Seamount	Anemone	2013	80	LVWS2_80_TP1_13H	coa_bin_274	3	3	3558	89298	93.55	3.86	13160	2330949	2416	k__Bacteria	d__Bacteria	d__Bacteria	d__Bacteria	p__UBP6	c__UBA1177	o__UBA1177	NA	NA	NA
Axial Seamount	Marker 113	2014	55	LVWS4_55_TP1_13H	coa_bin_274	1	1	3354	9612	93.55	3.86	13160	2330949	2416	k__Bacteria	d__Bacteria	d__Bacteria	d__Bacteria	p__UBP6	c__UBA1177	o__UBA1177	NA	NA	NA
Axial Seamount	Anemone	2014	30	LVWS5_30_TP2_13H	coa_bin_274	1	1	1803	10615	93.55	3.86	13160	2330949	2416	k__Bacteria	d__Bacteria	d__Bacteria	d__Bacteria	p__UBP6	c__UBA1177	o__UBA1177	NA	NA	NA
Axial Seamount	Marker 33	2014	55	LVWS6_55_TP2_13H	coa_bin_274	1	1	1245	26906	93.55	3.86	13160	2330949	2416	k__Bacteria	d__Bacteria	d__Bacteria	d__Bacteria	p__UBP6	c__UBA1177	o__UBA1177	NA	NA	NA
Axial Seamount	Marker 113	2013	30	FS903_30_13H	coa_bin_275	1	1	1893	9887	74.39	5.6	5927	1804966	1999	p__Chloroflexi	c__Anaerolineae	d__Bacteria;p__Chloroflexota;c__Anaerolineae	d__Bacteria	p__Chloroflexota	c__Anaerolineae	o__J102	f__J102	g__DUEF01	NA
Axial Seamount	Marker 33	2013	30	FS904_30_13H	coa_bin_275	3	2	4436	11452	74.39	5.6	5927	1804966	1999	p__Chloroflexi	c__Anaerolineae	d__Bacteria;p__Chloroflexota;c__Anaerolineae	d__Bacteria	p__Chloroflexota	c__Anaerolineae	o__J102	f__J102	g__DUEF01	NA
Axial Seamount	Anemone	2014	80	FS907_80_13H	coa_bin_275	2	2	1164	13157	74.39	5.6	5927	1804966	1999	p__Chloroflexi	c__Anaerolineae	d__Bacteria;p__Chloroflexota;c__Anaerolineae	d__Bacteria	p__Chloroflexota	c__Anaerolineae	o__J102	f__J102	g__DUEF01	NA
Axial Seamount	Marker 33	2014	80	FS908_80_TP1_13H	coa_bin_275	1	1	978	5778	74.39	5.6	5927	1804966	1999	p__Chloroflexi	c__Anaerolineae	d__Bacteria;p__Chloroflexota;c__Anaerolineae	d__Bacteria	p__Chloroflexota	c__Anaerolineae	o__J102	f__J102	g__DUEF01	NA
Axial Seamount	Anemone	2013	80	LVWS2_80_TP1_13H	coa_bin_275	1	1	1567	3072	74.39	5.6	5927	1804966	1999	p__Chloroflexi	c__Anaerolineae	d__Bacteria;p__Chloroflexota;c__Anaerolineae	d__Bacteria	p__Chloroflexota	c__Anaerolineae	o__J102	f__J102	g__DUEF01	NA
Axial Seamount	Marker 113	2014	55	LVWS4_55_TP1_13H	coa_bin_275	1	1	1567	3072	74.39	5.6	5927	1804966	1999	p__Chloroflexi	c__Anaerolineae	d__Bacteria;p__Chloroflexota;c__Anaerolineae	d__Bacteria	p__Chloroflexota	c__Anaerolineae	o__J102	f__J102	g__DUEF01	NA
Axial Seamount	Marker 33	2014	30	LVWS6_30_TP1_13H	coa_bin_275	10	9	12822	52015	74.39	5.6	5927	1804966	1999	p__Chloroflexi	c__Anaerolineae	d__Bacteria;p__Chloroflexota;c__Anaerolineae	d__Bacteria	p__Chloroflexota	c__Anaerolineae	o__J102	f__J102	g__DUEF01	NA
Axial Seamount	Marker 33	2014	30	LVWS6_30_TP2_13H	coa_bin_275	4	4	5991	26185	74.39	5.6	5927	1804966	1999	p__Chloroflexi	c__Anaerolineae	d__Bacteria;p__Chloroflexota;c__Anaerolineae	d__Bacteria	p__Chloroflexota	c__Anaerolineae	o__J102	f__J102	g__DUEF01	NA
Axial Seamount	Marker 33	2014	55	LVWS6_55_TP1_13H	coa_bin_275	21	18	28548	179113	74.39	5.6	5927	1804966	1999	p__Chloroflexi	c__Anaerolineae	d__Bacteria;p__Chloroflexota;c__Anaerolineae	d__Bacteria	p__Chloroflexota	c__Anaerolineae	o__J102	f__J102	g__DUEF01	NA
Axial Seamount	Marker 113	2013	80	LVWS1_80_TP1_13H	coa_bin_279	1	1	1425	2708	85.05	2.06	7776	1971614	1887	k__Archaea	o__Anstonellales	d__Archaea;p__Micrarchaeota;c__Micrarchaeia;o__Anstonellales	d__Archaea	p__Micrarchaeota	c__Micrarchaeia	o__Anstonellales	NA	NA	NA
Axial Seamount	Anemone	2013	80	LVWS2_80_TP1_13H	coa_bin_279	1	1	1272	11851	85.05	2.06	7776	1971614	1887	k__Archaea	o__Anstonellales	d__Archaea;p__Micrarchaeota;c__Micrarchaeia;o__Anstonellales	d__Archaea	p__Micrarchaeota	c__Micrarchaeia	o__Anstonellales	NA	NA	NA
Axial Seamount	Anemone	2014	55	LVWS5_55_TP1_13H	coa_bin_279	1	1	408	4875	85.05	2.06	7776	1971614	1887	k__Archaea	o__Anstonellales	d__Archaea;p__Micrarchaeota;c__Micrarchaeia;o__Anstonellales	d__Archaea	p__Micrarchaeota	c__Micrarchaeia	o__Anstonellales	NA	NA	NA
Axial Seamount	Marker 113	2013	55	FS903_55_13H	coa_bin_283	1	1	1437	3440	58.85	4.28	3788	2364496	2314	c__Gammaproteobacteria	f__Pseudohongiellaceae	d__Bacteria;p__Pseudomonadota;c__Gammaproteobacteria;o__Pseudomonadales;f__Pseudohongiellaceae	d__Bacteria	p__Pseudomonadota	c__Gammaproteobacteria	o__Pseudomonadales	f__Pseudohongiellaceae	g__UBA9145	s__UBA9145 sp002731775
Axial Seamount	Marker 33	2013	55	FS904_55_13H	coa_bin_283	1	1	1002	5574	58.85	4.28	3788	2364496	2314	c__Gammaproteobacteria	f__Pseudohongiellaceae	d__Bacteria;p__Pseudomonadota;c__Gammaproteobacteria;o__Pseudomonadales;f__Pseudohongiellaceae	d__Bacteria	p__Pseudomonadota	c__Gammaproteobacteria	o__Pseudomonadales	f__Pseudohongiellaceae	g__UBA9145	s__UBA9145 sp002731775
Axial Seamount	Anemone	2013	80	LVWS2_80_TP1_13H	coa_bin_283	1	1	1002	5574	58.85	4.28	3788	2364496	2314	c__Gammaproteobacteria	f__Pseudohongiellaceae	d__Bacteria;p__Pseudomonadota;c__Gammaproteobacteria;o__Pseudomonadales;f__Pseudohongiellaceae	d__Bacteria	p__Pseudomonadota	c__Gammaproteobacteria	o__Pseudomonadales	f__Pseudohongiellaceae	g__UBA9145	s__UBA9145 sp002731775
Axial Seamount	Anemone	2014	30	LVWS5_30_TP1_13H	coa_bin_284	1	1	3198	3668	58.08	1.08	4671	1298150	1320	k__Archaea	c__Nanoarchaeia	d__Archaea;p__Nanoarchaeota;c__Nanoarchaeia	d__Archaea	p__Nanoarchaeota	c__Nanoarchaeia	NA	NA	NA	NA
Axial Seamount	Anemone	2014	30	LVWS5_30_TP2_13H	coa_bin_284	1	1	3198	3668	58.08	1.08	4671	1298150	1320	k__Archaea	c__Nanoarchaeia	d__Archaea;p__Nanoarchaeota;c__Nanoarchaeia	d__Archaea	p__Nanoarchaeota	c__Nanoarchaeia	NA	NA	NA	NA
Axial Seamount	Marker 113	2013	55	FS903_55_13H	coa_bin_285	2	2	2358	10978	74.9	0.87	4638	898027	1105	o__Campylobacterales	g__Nitratifractor	d__Bacteria;p__Campylobacterota;c__Campylobacteria;o__Campylobacterales;f__Sulfurovaceae;g__Nitratifractor	d__Bacteria	p__Campylobacterota	c__Campylobacteria	o__Campylobacterales	f__Sulfurovaceae	g__Nitratifractor	NA
Axial Seamount	Marker 33	2013	80	FS904_80_13H	coa_bin_285	1	1	729	3313	74.9	0.87	4638	898027	1105	o__Campylobacterales	g__Nitratifractor	d__Bacteria;p__Campylobacterota;c__Campylobacteria;o__Campylobacterales;f__Sulfurovaceae;g__Nitratifractor	d__Bacteria	p__Campylobacterota	c__Campylobacteria	o__Campylobacterales	f__Sulfurovaceae	g__Nitratifractor	NA
Axial Seamount	Marker 113	2014	80	FS906_80_TP1_13H	coa_bin_285	13	11	23640	70067	74.9	0.87	4638	898027	1105	o__Campylobacterales	g__Nitratifractor	d__Bacteria;p__Campylobacterota;c__Campylobacteria;o__Campylobacterales;f__Sulfurovaceae;g__Nitratifractor	d__Bacteria	p__Campylobacterota	c__Campylobacteria	o__Campylobacterales	f__Sulfurovaceae	g__Nitratifractor	NA
Axial Seamount	Anemone	2014	80	FS907_80_13H	coa_bin_285	932	182	756478	828817	74.9	0.87	4638	898027	1105	o__Campylobacterales	g__Nitratifractor	d__Bacteria;p__Campylobacterota;c__Campylobacteria;o__Campylobacterales;f__Sulfurovaceae;g__Nitratifractor	d__Bacteria	p__Campylobacterota	c__Campylobacteria	o__Campylobacterales	f__Sulfurovaceae	g__Nitratifractor	NA
Axial Seamount	Marker 33	2014	80	FS908_80_TP1_13H	coa_bin_285	1	1	2307	2992	74.9	0.87	4638	898027	1105	o__Campylobacterales	g__Nitratifractor	d__Bacteria;p__Campylobacterota;c__Campylobacteria;o__Campylobacterales;f__Sulfurovaceae;g__Nitratifractor	d__Bacteria	p__Campylobacterota	c__Campylobacteria	o__Campylobacterales	f__Sulfurovaceae	g__Nitratifractor	NA
Axial Seamount	Marker 33	2014	80	FS908_80_TP2_13H7	coa_bin_285	15	15	19665	67268	74.9	0.87	4638	898027	1105	o__Campylobacterales	g__Nitratifractor	d__Bacteria;p__Campylobacterota;c__Campylobacteria;o__Campylobacterales;f__Sulfurovaceae;g__Nitratifractor	d__Bacteria	p__Campylobacterota	c__Campylobacteria	o__Campylobacterales	f__Sulfurovaceae	g__Nitratifractor	NA
Axial Seamount	Anemone	2013	80	LVWS2_80_TP1_13H	coa_bin_285	863	183	733147	833326	74.9	0.87	4638	898027	1105	o__Campylobacterales	g__Nitratifractor	d__Bacteria;p__Campylobacterota;c__Campylobacteria;o__Campylobacterales;f__Sulfurovaceae;g__Nitratifractor	d__Bacteria	p__Campylobacterota	c__Campylobacteria	o__Campylobacterales	f__Sulfurovaceae	g__Nitratifractor	NA
Axial Seamount	Anemone	2014	30	LVWS5_30_TP1_13H	coa_bin_285	7	7	9300	34414	74.9	0.87	4638	898027	1105	o__Campylobacterales	g__Nitratifractor	d__Bacteria;p__Campylobacterota;c__Campylobacteria;o__Campylobacterales;f__Sulfurovaceae;g__Nitratifractor	d__Bacteria	p__Campylobacterota	c__Campylobacteria	o__Campylobacterales	f__Sulfurovaceae	g__Nitratifractor	NA
Axial Seamount	Anemone	2014	30	LVWS5_30_TP2_13H	coa_bin_285	4	4	4929	22818	74.9	0.87	4638	898027	1105	o__Campylobacterales	g__Nitratifractor	d__Bacteria;p__Campylobacterota;c__Campylobacteria;o__Campylobacterales;f__Sulfurovaceae;g__Nitratifractor	d__Bacteria	p__Campylobacterota	c__Campylobacteria	o__Campylobacterales	f__Sulfurovaceae	g__Nitratifractor	NA
Axial Seamount	Anemone	2014	55	LVWS5_55_TP1_13H	coa_bin_285	32	27	44598	161187	74.9	0.87	4638	898027	1105	o__Campylobacterales	g__Nitratifractor	d__Bacteria;p__Campylobacterota;c__Campylobacteria;o__Campylobacterales;f__Sulfurovaceae;g__Nitratifractor	d__Bacteria	p__Campylobacterota	c__Campylobacteria	o__Campylobacterales	f__Sulfurovaceae	g__Nitratifractor	NA
Axial Seamount	Anemone	2014	55	LVWS5_55_TP2_13H	coa_bin_285	12	11	17955	49276	74.9	0.87	4638	898027	1105	o__Campylobacterales	g__Nitratifractor	d__Bacteria;p__Campylobacterota;c__Campylobacteria;o__Campylobacterales;f__Sulfurovaceae;g__Nitratifractor	d__Bacteria	p__Campylobacterota	c__Campylobacteria	o__Campylobacterales	f__Sulfurovaceae	g__Nitratifractor	NA
Axial Seamount	Marker 33	2013	30	FS904_30_13H	coa_bin_286	1	1	705	30596	92.9	2.3	20162	2170083	2203	f__Desulfurobacteriaceae	g__Thermovibrio	d__Bacteria;p__Aquificota;c__Desulfurobacteriia;o__Desulfurobacteriales;f__Desulfurobacteriaceae;g__Thermovibrio	d__Bacteria	p__Aquificota	c__Desulfurobacteriia	o__Desulfurobacteriales	f__Desulfurobacteriaceae	g__Thermovibrio	NA
Axial Seamount	Anemone	2014	80	FS907_80_13H	coa_bin_286	1	1	765	6402	92.9	2.3	20162	2170083	2203	f__Desulfurobacteriaceae	g__Thermovibrio	d__Bacteria;p__Aquificota;c__Desulfurobacteriia;o__Desulfurobacteriales;f__Desulfurobacteriaceae;g__Thermovibrio	d__Bacteria	p__Aquificota	c__Desulfurobacteriia	o__Desulfurobacteriales	f__Desulfurobacteriaceae	g__Thermovibrio	NA
Axial Seamount	Marker 33	2014	80	FS908_80_TP2_13H7	coa_bin_286	1	1	1737	27185	92.9	2.3	20162	2170083	2203	f__Desulfurobacteriaceae	g__Thermovibrio	d__Bacteria;p__Aquificota;c__Desulfurobacteriia;o__Desulfurobacteriales;f__Desulfurobacteriaceae;g__Thermovibrio	d__Bacteria	p__Aquificota	c__Desulfurobacteriia	o__Desulfurobacteriales	f__Desulfurobacteriaceae	g__Thermovibrio	NA
Axial Seamount	Marker 113	2013	30	FS903_30_13H	coa_bin_288	1	1	1242	15451	91.01	3.32	45834	4163499	3706	f__Desulfobacteraceae	o__Desulfatiglandales	d__Bacteria;p__Desulfobacterota;c__DSM-4660;o__Desulfatiglandales	d__Bacteria	p__Desulfobacterota	c__DSM-4660	o__Desulfatiglandales	NA	NA	NA
Axial Seamount	Marker 113	2013	55	FS903_55_13H	coa_bin_288	1	1	1209	49300	91.01	3.32	45834	4163499	3706	f__Desulfobacteraceae	o__Desulfatiglandales	d__Bacteria;p__Desulfobacterota;c__DSM-4660;o__Desulfatiglandales	d__Bacteria	p__Desulfobacterota	c__DSM-4660	o__Desulfatiglandales	NA	NA	NA
Axial Seamount	Marker 33	2013	55	FS904_55_13H	coa_bin_288	2	2	4263	164209	91.01	3.32	45834	4163499	3706	f__Desulfobacteraceae	o__Desulfatiglandales	d__Bacteria;p__Desulfobacterota;c__DSM-4660;o__Desulfatiglandales	d__Bacteria	p__Desulfobacterota	c__DSM-4660	o__Desulfatiglandales	NA	NA	NA
Axial Seamount	Marker 33	2013	80	FS904_80_13H	coa_bin_288	1	1	2679	79217	91.01	3.32	45834	4163499	3706	f__Desulfobacteraceae	o__Desulfatiglandales	d__Bacteria;p__Desulfobacterota;c__DSM-4660;o__Desulfatiglandales	d__Bacteria	p__Desulfobacterota	c__DSM-4660	o__Desulfatiglandales	NA	NA	NA
Axial Seamount	Marker 33	2014	80	FS908_80_TP1_13H	coa_bin_288	1	1	2112	149769	91.01	3.32	45834	4163499	3706	f__Desulfobacteraceae	o__Desulfatiglandales	d__Bacteria;p__Desulfobacterota;c__DSM-4660;o__Desulfatiglandales	d__Bacteria	p__Desulfobacterota	c__DSM-4660	o__Desulfatiglandales	NA	NA	NA
Axial Seamount	Anemone	2013	80	LVWS2_80_TP1_13H	coa_bin_288	3	3	4086	216190	91.01	3.32	45834	4163499	3706	f__Desulfobacteraceae	o__Desulfatiglandales	d__Bacteria;p__Desulfobacterota;c__DSM-4660;o__Desulfatiglandales	d__Bacteria	p__Desulfobacterota	c__DSM-4660	o__Desulfatiglandales	NA	NA	NA
Axial Seamount	Marker 33	2013	30	FS904_30_13H	coa_bin_291	2	2	2379	17843	95.04	3.35	10179	1710189	1827	c__Actinobacteria	o__Acidimicrobiales	d__Bacteria;p__Actinomycetota;c__Acidimicrobiia;o__Acidimicrobiales	d__Bacteria	p__Actinomycetota	c__Acidimicrobiia	o__Acidimicrobiales	f__MedAcidi-G1	g__S20-B6	s__S20-B6 sp002699725
Axial Seamount	Marker 113	2014	80	FS906_80_TP1_13H	coa_bin_291	1	1	1419	15884	95.04	3.35	10179	1710189	1827	c__Actinobacteria	o__Acidimicrobiales	d__Bacteria;p__Actinomycetota;c__Acidimicrobiia;o__Acidimicrobiales	d__Bacteria	p__Actinomycetota	c__Acidimicrobiia	o__Acidimicrobiales	f__MedAcidi-G1	g__S20-B6	s__S20-B6 sp002699725
Axial Seamount	Marker 33	2014	80	FS908_80_TP1_13H	coa_bin_291	1	1	1638	10898	95.04	3.35	10179	1710189	1827	c__Actinobacteria	o__Acidimicrobiales	d__Bacteria;p__Actinomycetota;c__Acidimicrobiia;o__Acidimicrobiales	d__Bacteria	p__Actinomycetota	c__Acidimicrobiia	o__Acidimicrobiales	f__MedAcidi-G1	g__S20-B6	s__S20-B6 sp002699725
Axial Seamount	Anemone	2013	80	LVWS2_80_TP1_13H	coa_bin_291	1	1	405	14459	95.04	3.35	10179	1710189	1827	c__Actinobacteria	o__Acidimicrobiales	d__Bacteria;p__Actinomycetota;c__Acidimicrobiia;o__Acidimicrobiales	d__Bacteria	p__Actinomycetota	c__Acidimicrobiia	o__Acidimicrobiales	f__MedAcidi-G1	g__S20-B6	s__S20-B6 sp002699725
Axial Seamount	Anemone	2014	55	LVWS5_55_TP1_13H	coa_bin_291	1	1	1353	35743	95.04	3.35	10179	1710189	1827	c__Actinobacteria	o__Acidimicrobiales	d__Bacteria;p__Actinomycetota;c__Acidimicrobiia;o__Acidimicrobiales	d__Bacteria	p__Actinomycetota	c__Acidimicrobiia	o__Acidimicrobiales	f__MedAcidi-G1	g__S20-B6	s__S20-B6 sp002699725
Axial Seamount	Marker 33	2014	30	LVWS6_30_TP1_13H	coa_bin_291	9	8	11769	99708	95.04	3.35	10179	1710189	1827	c__Actinobacteria	o__Acidimicrobiales	d__Bacteria;p__Actinomycetota;c__Acidimicrobiia;o__Acidimicrobiales	d__Bacteria	p__Actinomycetota	c__Acidimicrobiia	o__Acidimicrobiales	f__MedAcidi-G1	g__S20-B6	s__S20-B6 sp002699725
Axial Seamount	Marker 33	2014	30	LVWS6_30_TP2_13H	coa_bin_291	1	1	873	2772	95.04	3.35	10179	1710189	1827	c__Actinobacteria	o__Acidimicrobiales	d__Bacteria;p__Actinomycetota;c__Acidimicrobiia;o__Acidimicrobiales	d__Bacteria	p__Actinomycetota	c__Acidimicrobiia	o__Acidimicrobiales	f__MedAcidi-G1	g__S20-B6	s__S20-B6 sp002699725
Axial Seamount	Marker 33	2014	55	LVWS6_55_TP1_13H	coa_bin_291	1	1	1035	2653	95.04	3.35	10179	1710189	1827	c__Actinobacteria	o__Acidimicrobiales	d__Bacteria;p__Actinomycetota;c__Acidimicrobiia;o__Acidimicrobiales	d__Bacteria	p__Actinomycetota	c__Acidimicrobiia	o__Acidimicrobiales	f__MedAcidi-G1	g__S20-B6	s__S20-B6 sp002699725
Axial Seamount	Marker 113	2013	30	FS903_30_13H	coa_bin_292	1	1	855	3403	57.95	2.32	4260	1086277	1302	p__Bacteroidetes	g__Sulfidibacterium	d__Bacteria;p__Bacteroidota;c__Bacteroidia;o__Bacteroidales;f__F082;g__Sulfidibacterium	d__Bacteria	p__Bacteroidota	c__Bacteroidia	o__Bacteroidales	f__F082	g__Sulfidibacterium	NA
Axial Seamount	Marker 113	2013	55	FS903_55_13H	coa_bin_292	8	7	9670	31360	57.95	2.32	4260	1086277	1302	p__Bacteroidetes	g__Sulfidibacterium	d__Bacteria;p__Bacteroidota;c__Bacteroidia;o__Bacteroidales;f__F082;g__Sulfidibacterium	d__Bacteria	p__Bacteroidota	c__Bacteroidia	o__Bacteroidales	f__F082	g__Sulfidibacterium	NA
Axial Seamount	Marker 33	2013	30	FS904_30_13H	coa_bin_292	4	4	6192	18677	57.95	2.32	4260	1086277	1302	p__Bacteroidetes	g__Sulfidibacterium	d__Bacteria;p__Bacteroidota;c__Bacteroidia;o__Bacteroidales;f__F082;g__Sulfidibacterium	d__Bacteria	p__Bacteroidota	c__Bacteroidia	o__Bacteroidales	f__F082	g__Sulfidibacterium	NA
Axial Seamount	Marker 33	2013	55	FS904_55_13H	coa_bin_292	3	3	2625	14221	57.95	2.32	4260	1086277	1302	p__Bacteroidetes	g__Sulfidibacterium	d__Bacteria;p__Bacteroidota;c__Bacteroidia;o__Bacteroidales;f__F082;g__Sulfidibacterium	d__Bacteria	p__Bacteroidota	c__Bacteroidia	o__Bacteroidales	f__F082	g__Sulfidibacterium	NA
Axial Seamount	Marker 113	2014	80	FS906_80_TP1_13H	coa_bin_292	1	1	1224	4579	57.95	2.32	4260	1086277	1302	p__Bacteroidetes	g__Sulfidibacterium	d__Bacteria;p__Bacteroidota;c__Bacteroidia;o__Bacteroidales;f__F082;g__Sulfidibacterium	d__Bacteria	p__Bacteroidota	c__Bacteroidia	o__Bacteroidales	f__F082	g__Sulfidibacterium	NA
Axial Seamount	Anemone	2014	80	FS907_80_13H	coa_bin_292	1	1	930	8466	57.95	2.32	4260	1086277	1302	p__Bacteroidetes	g__Sulfidibacterium	d__Bacteria;p__Bacteroidota;c__Bacteroidia;o__Bacteroidales;f__F082;g__Sulfidibacterium	d__Bacteria	p__Bacteroidota	c__Bacteroidia	o__Bacteroidales	f__F082	g__Sulfidibacterium	NA
Axial Seamount	Marker 113	2014	55	LVWS4_55_TP1_13H	coa_bin_292	3	3	1413	16941	57.95	2.32	4260	1086277	1302	p__Bacteroidetes	g__Sulfidibacterium	d__Bacteria;p__Bacteroidota;c__Bacteroidia;o__Bacteroidales;f__F082;g__Sulfidibacterium	d__Bacteria	p__Bacteroidota	c__Bacteroidia	o__Bacteroidales	f__F082	g__Sulfidibacterium	NA
Axial Seamount	Marker 113	2014	55	LVWS4_55_TP2_13H	coa_bin_292	3	3	3120	10626	57.95	2.32	4260	1086277	1302	p__Bacteroidetes	g__Sulfidibacterium	d__Bacteria;p__Bacteroidota;c__Bacteroidia;o__Bacteroidales;f__F082;g__Sulfidibacterium	d__Bacteria	p__Bacteroidota	c__Bacteroidia	o__Bacteroidales	f__F082	g__Sulfidibacterium	NA
Axial Seamount	Anemone	2014	30	LVWS5_30_TP1_13H	coa_bin_292	1	1	558	5350	57.95	2.32	4260	1086277	1302	p__Bacteroidetes	g__Sulfidibacterium	d__Bacteria;p__Bacteroidota;c__Bacteroidia;o__Bacteroidales;f__F082;g__Sulfidibacterium	d__Bacteria	p__Bacteroidota	c__Bacteroidia	o__Bacteroidales	f__F082	g__Sulfidibacterium	NA
Axial Seamount	Anemone	2014	30	LVWS5_30_TP2_13H	coa_bin_292	1	1	426	2665	57.95	2.32	4260	1086277	1302	p__Bacteroidetes	g__Sulfidibacterium	d__Bacteria;p__Bacteroidota;c__Bacteroidia;o__Bacteroidales;f__F082;g__Sulfidibacterium	d__Bacteria	p__Bacteroidota	c__Bacteroidia	o__Bacteroidales	f__F082	g__Sulfidibacterium	NA
Axial Seamount	Anemone	2014	55	LVWS5_55_TP1_13H	coa_bin_292	4	3	2706	8777	57.95	2.32	4260	1086277	1302	p__Bacteroidetes	g__Sulfidibacterium	d__Bacteria;p__Bacteroidota;c__Bacteroidia;o__Bacteroidales;f__F082;g__Sulfidibacterium	d__Bacteria	p__Bacteroidota	c__Bacteroidia	o__Bacteroidales	f__F082	g__Sulfidibacterium	NA
Axial Seamount	Anemone	2014	55	LVWS5_55_TP2_13H	coa_bin_292	1	1	966	10376	57.95	2.32	4260	1086277	1302	p__Bacteroidetes	g__Sulfidibacterium	d__Bacteria;p__Bacteroidota;c__Bacteroidia;o__Bacteroidales;f__F082;g__Sulfidibacterium	d__Bacteria	p__Bacteroidota	c__Bacteroidia	o__Bacteroidales	f__F082	g__Sulfidibacterium	NA
Axial Seamount	Marker 33	2014	30	LVWS6_30_TP1_13H	coa_bin_292	1	1	558	5350	57.95	2.32	4260	1086277	1302	p__Bacteroidetes	g__Sulfidibacterium	d__Bacteria;p__Bacteroidota;c__Bacteroidia;o__Bacteroidales;f__F082;g__Sulfidibacterium	d__Bacteria	p__Bacteroidota	c__Bacteroidia	o__Bacteroidales	f__F082	g__Sulfidibacterium	NA
Axial Seamount	Marker 33	2014	30	LVWS6_30_TP2_13H	coa_bin_292	1	1	978	9428	57.95	2.32	4260	1086277	1302	p__Bacteroidetes	g__Sulfidibacterium	d__Bacteria;p__Bacteroidota;c__Bacteroidia;o__Bacteroidales;f__F082;g__Sulfidibacterium	d__Bacteria	p__Bacteroidota	c__Bacteroidia	o__Bacteroidales	f__F082	g__Sulfidibacterium	NA
Axial Seamount	Marker 33	2014	55	LVWS6_55_TP1_13H	coa_bin_292	10	10	9369	47650	57.95	2.32	4260	1086277	1302	p__Bacteroidetes	g__Sulfidibacterium	d__Bacteria;p__Bacteroidota;c__Bacteroidia;o__Bacteroidales;f__F082;g__Sulfidibacterium	d__Bacteria	p__Bacteroidota	c__Bacteroidia	o__Bacteroidales	f__F082	g__Sulfidibacterium	NA
Axial Seamount	Marker 33	2014	55	LVWS6_55_TP2_13H	coa_bin_292	1	1	321	8466	57.95	2.32	4260	1086277	1302	p__Bacteroidetes	g__Sulfidibacterium	d__Bacteria;p__Bacteroidota;c__Bacteroidia;o__Bacteroidales;f__F082;g__Sulfidibacterium	d__Bacteria	p__Bacteroidota	c__Bacteroidia	o__Bacteroidales	f__F082	g__Sulfidibacterium	NA
Axial Seamount	Marker 33	2013	55	FS904_55_13H	coa_bin_293	1	1	339	7044	80.73	0.35	8606	1848264	1989	p__Bacteroidetes	o__Bacteroidales	d__Bacteria;p__Bacteroidota;c__Bacteroidia;o__Bacteroidales	d__Bacteria	p__Bacteroidota	c__Bacteroidia	o__Bacteroidales	f__JALTDM01	g__JALTEO01	NA
Axial Seamount	Marker 113	2013	30	FS903_30_13H	coa_bin_296	1	1	1218	7272	73.74	5.93	7101	2504442	2553	p__Chloroflexi	c__Anaerolineae	d__Bacteria;p__Chloroflexota;c__Anaerolineae	d__Bacteria	p__Chloroflexota	c__Anaerolineae	o__J102	f__J102	g__DUEF01	NA
Axial Seamount	Marker 33	2013	30	FS904_30_13H	coa_bin_296	2	2	1575	11355	73.74	5.93	7101	2504442	2553	p__Chloroflexi	c__Anaerolineae	d__Bacteria;p__Chloroflexota;c__Anaerolineae	d__Bacteria	p__Chloroflexota	c__Anaerolineae	o__J102	f__J102	g__DUEF01	NA
Axial Seamount	Marker 33	2013	80	FS904_80_13H	coa_bin_296	1	1	1095	23371	73.74	5.93	7101	2504442	2553	p__Chloroflexi	c__Anaerolineae	d__Bacteria;p__Chloroflexota;c__Anaerolineae	d__Bacteria	p__Chloroflexota	c__Anaerolineae	o__J102	f__J102	g__DUEF01	NA
Axial Seamount	Anemone	2014	80	FS907_80_13H	coa_bin_296	1	1	903	24089	73.74	5.93	7101	2504442	2553	p__Chloroflexi	c__Anaerolineae	d__Bacteria;p__Chloroflexota;c__Anaerolineae	d__Bacteria	p__Chloroflexota	c__Anaerolineae	o__J102	f__J102	g__DUEF01	NA
Axial Seamount	Anemone	2013	80	LVWS2_80_TP1_13H	coa_bin_296	1	1	903	24089	73.74	5.93	7101	2504442	2553	p__Chloroflexi	c__Anaerolineae	d__Bacteria;p__Chloroflexota;c__Anaerolineae	d__Bacteria	p__Chloroflexota	c__Anaerolineae	o__J102	f__J102	g__DUEF01	NA
Axial Seamount	Anemone	2014	30	LVWS5_30_TP1_13H	coa_bin_296	1	1	180	6060	73.74	5.93	7101	2504442	2553	p__Chloroflexi	c__Anaerolineae	d__Bacteria;p__Chloroflexota;c__Anaerolineae	d__Bacteria	p__Chloroflexota	c__Anaerolineae	o__J102	f__J102	g__DUEF01	NA
Axial Seamount	Anemone	2014	30	LVWS5_30_TP2_13H	coa_bin_296	1	1	180	6060	73.74	5.93	7101	2504442	2553	p__Chloroflexi	c__Anaerolineae	d__Bacteria;p__Chloroflexota;c__Anaerolineae	d__Bacteria	p__Chloroflexota	c__Anaerolineae	o__J102	f__J102	g__DUEF01	NA
Axial Seamount	Marker 33	2014	30	LVWS6_30_TP2_13H	coa_bin_296	1	1	1392	7585	73.74	5.93	7101	2504442	2553	p__Chloroflexi	c__Anaerolineae	d__Bacteria;p__Chloroflexota;c__Anaerolineae	d__Bacteria	p__Chloroflexota	c__Anaerolineae	o__J102	f__J102	g__DUEF01	NA
Axial Seamount	Marker 33	2014	55	LVWS6_55_TP1_13H	coa_bin_296	1	1	180	6060	73.74	5.93	7101	2504442	2553	p__Chloroflexi	c__Anaerolineae	d__Bacteria;p__Chloroflexota;c__Anaerolineae	d__Bacteria	p__Chloroflexota	c__Anaerolineae	o__J102	f__J102	g__DUEF01	NA
Axial Seamount	Marker 113	2013	30	FS903_30_13H	coa_bin_3	1	1	909	6395	92.45	1.5	38280	2198874	2088	p__Chloroflexi	f__Caldilineaceae	d__Bacteria;p__Chloroflexota;c__Anaerolineae;o__Caldilineales;f__Caldilineaceae	d__Bacteria	p__Chloroflexota	c__Anaerolineae	o__Caldilineales	f__Caldilineaceae	g__JAJRVT01	NA
Axial Seamount	Marker 113	2013	55	FS903_55_13H	coa_bin_3	3	3	3945	169555	92.45	1.5	38280	2198874	2088	p__Chloroflexi	f__Caldilineaceae	d__Bacteria;p__Chloroflexota;c__Anaerolineae;o__Caldilineales;f__Caldilineaceae	d__Bacteria	p__Chloroflexota	c__Anaerolineae	o__Caldilineales	f__Caldilineaceae	g__JAJRVT01	NA
Axial Seamount	Marker 33	2013	30	FS904_30_13H	coa_bin_3	1	1	909	6395	92.45	1.5	38280	2198874	2088	p__Chloroflexi	f__Caldilineaceae	d__Bacteria;p__Chloroflexota;c__Anaerolineae;o__Caldilineales;f__Caldilineaceae	d__Bacteria	p__Chloroflexota	c__Anaerolineae	o__Caldilineales	f__Caldilineaceae	g__JAJRVT01	NA
Axial Seamount	Marker 33	2013	55	FS904_55_13H	coa_bin_3	2	2	4623	48202	92.45	1.5	38280	2198874	2088	p__Chloroflexi	f__Caldilineaceae	d__Bacteria;p__Chloroflexota;c__Anaerolineae;o__Caldilineales;f__Caldilineaceae	d__Bacteria	p__Chloroflexota	c__Anaerolineae	o__Caldilineales	f__Caldilineaceae	g__JAJRVT01	NA
Axial Seamount	Marker 113	2014	80	FS906_80_TP1_13H	coa_bin_3	2	2	4545	90206	92.45	1.5	38280	2198874	2088	p__Chloroflexi	f__Caldilineaceae	d__Bacteria;p__Chloroflexota;c__Anaerolineae;o__Caldilineales;f__Caldilineaceae	d__Bacteria	p__Chloroflexota	c__Anaerolineae	o__Caldilineales	f__Caldilineaceae	g__JAJRVT01	NA
Axial Seamount	Marker 33	2014	80	FS908_80_TP1_13H	coa_bin_3	1	1	3195	73188	92.45	1.5	38280	2198874	2088	p__Chloroflexi	f__Caldilineaceae	d__Bacteria;p__Chloroflexota;c__Anaerolineae;o__Caldilineales;f__Caldilineaceae	d__Bacteria	p__Chloroflexota	c__Anaerolineae	o__Caldilineales	f__Caldilineaceae	g__JAJRVT01	NA
Axial Seamount	Marker 113	2014	55	LVWS4_55_TP2_13H	coa_bin_3	1	1	2118	29391	92.45	1.5	38280	2198874	2088	p__Chloroflexi	f__Caldilineaceae	d__Bacteria;p__Chloroflexota;c__Anaerolineae;o__Caldilineales;f__Caldilineaceae	d__Bacteria	p__Chloroflexota	c__Anaerolineae	o__Caldilineales	f__Caldilineaceae	g__JAJRVT01	NA
Axial Seamount	Anemone	2014	55	LVWS5_55_TP1_13H	coa_bin_3	1	1	1464	3657	92.45	1.5	38280	2198874	2088	p__Chloroflexi	f__Caldilineaceae	d__Bacteria;p__Chloroflexota;c__Anaerolineae;o__Caldilineales;f__Caldilineaceae	d__Bacteria	p__Chloroflexota	c__Anaerolineae	o__Caldilineales	f__Caldilineaceae	g__JAJRVT01	NA
Axial Seamount	Marker 33	2014	55	LVWS6_55_TP1_13H	coa_bin_3	2	2	4815	103248	92.45	1.5	38280	2198874	2088	p__Chloroflexi	f__Caldilineaceae	d__Bacteria;p__Chloroflexota;c__Anaerolineae;o__Caldilineales;f__Caldilineaceae	d__Bacteria	p__Chloroflexota	c__Anaerolineae	o__Caldilineales	f__Caldilineaceae	g__JAJRVT01	NA
Axial Seamount	Marker 33	2013	30	FS904_30_13H	coa_bin_302	2	2	4107	126972	89.09	0.77	67491	2120978	1889	f__Desulfobacteraceae	g__Desulfobacula	d__Bacteria;p__Desulfobacterota;c__Desulfobacteria;o__Desulfobacterales;f__Desulfobacteraceae;g__Desulfobacula	d__Bacteria	p__Desulfobacterota	c__Desulfobacteria	o__Desulfobacterales	f__Desulfobacteraceae	g__Desulfobacula	NA
Axial Seamount	Anemone	2014	80	FS907_80_13H	coa_bin_302	2	2	3024	261512	89.09	0.77	67491	2120978	1889	f__Desulfobacteraceae	g__Desulfobacula	d__Bacteria;p__Desulfobacterota;c__Desulfobacteria;o__Desulfobacterales;f__Desulfobacteraceae;g__Desulfobacula	d__Bacteria	p__Desulfobacterota	c__Desulfobacteria	o__Desulfobacterales	f__Desulfobacteraceae	g__Desulfobacula	NA
Axial Seamount	Anemone	2013	80	LVWS2_80_TP1_13H	coa_bin_302	1	1	2046	217604	89.09	0.77	67491	2120978	1889	f__Desulfobacteraceae	g__Desulfobacula	d__Bacteria;p__Desulfobacterota;c__Desulfobacteria;o__Desulfobacterales;f__Desulfobacteraceae;g__Desulfobacula	d__Bacteria	p__Desulfobacterota	c__Desulfobacteria	o__Desulfobacterales	f__Desulfobacteraceae	g__Desulfobacula	NA
Axial Seamount	Marker 33	2014	30	LVWS6_30_TP2_13H	coa_bin_302	1	1	1071	26785	89.09	0.77	67491	2120978	1889	f__Desulfobacteraceae	g__Desulfobacula	d__Bacteria;p__Desulfobacterota;c__Desulfobacteria;o__Desulfobacterales;f__Desulfobacteraceae;g__Desulfobacula	d__Bacteria	p__Desulfobacterota	c__Desulfobacteria	o__Desulfobacterales	f__Desulfobacteraceae	g__Desulfobacula	NA
Axial Seamount	Marker 113	2013	55	FS903_55_13H	coa_bin_303	18	18	29547	664695	95.38	0.53	30143	3822289	3135	k__Bacteria	g__Sulfurimonas	d__Bacteria;p__Campylobacterota;c__Campylobacteria;o__Campylobacterales;f__Sulfurimonadaceae;g__Sulfurimonas	d__Bacteria	p__Campylobacterota	c__Campylobacteria	o__Campylobacterales	f__Sulfurimonadaceae	g__Sulfurimonas	s__Sulfurimonas sp002733945
Axial Seamount	Marker 33	2013	30	FS904_30_13H	coa_bin_303	6	6	7867	225303	95.38	0.53	30143	3822289	3135	k__Bacteria	g__Sulfurimonas	d__Bacteria;p__Campylobacterota;c__Campylobacteria;o__Campylobacterales;f__Sulfurimonadaceae;g__Sulfurimonas	d__Bacteria	p__Campylobacterota	c__Campylobacteria	o__Campylobacterales	f__Sulfurimonadaceae	g__Sulfurimonas	s__Sulfurimonas sp002733945
Axial Seamount	Marker 33	2013	55	FS904_55_13H	coa_bin_303	596	144	894696	3385429	95.38	0.53	30143	3822289	3135	k__Bacteria	g__Sulfurimonas	d__Bacteria;p__Campylobacterota;c__Campylobacteria;o__Campylobacterales;f__Sulfurimonadaceae;g__Sulfurimonas	d__Bacteria	p__Campylobacterota	c__Campylobacteria	o__Campylobacterales	f__Sulfurimonadaceae	g__Sulfurimonas	s__Sulfurimonas sp002733945
Axial Seamount	Anemone	2014	80	FS907_80_13H	coa_bin_303	1	1	1311	53582	95.38	0.53	30143	3822289	3135	k__Bacteria	g__Sulfurimonas	d__Bacteria;p__Campylobacterota;c__Campylobacteria;o__Campylobacterales;f__Sulfurimonadaceae;g__Sulfurimonas	d__Bacteria	p__Campylobacterota	c__Campylobacteria	o__Campylobacterales	f__Sulfurimonadaceae	g__Sulfurimonas	s__Sulfurimonas sp002733945
Axial Seamount	Marker 113	2013	80	LVWS1_80_TP1_13H	coa_bin_303	1	1	1359	7777	95.38	0.53	30143	3822289	3135	k__Bacteria	g__Sulfurimonas	d__Bacteria;p__Campylobacterota;c__Campylobacteria;o__Campylobacterales;f__Sulfurimonadaceae;g__Sulfurimonas	d__Bacteria	p__Campylobacterota	c__Campylobacteria	o__Campylobacterales	f__Sulfurimonadaceae	g__Sulfurimonas	s__Sulfurimonas sp002733945
Axial Seamount	Anemone	2013	80	LVWS2_80_TP1_13H	coa_bin_303	1	1	2697	49254	95.38	0.53	30143	3822289	3135	k__Bacteria	g__Sulfurimonas	d__Bacteria;p__Campylobacterota;c__Campylobacteria;o__Campylobacterales;f__Sulfurimonadaceae;g__Sulfurimonas	d__Bacteria	p__Campylobacterota	c__Campylobacteria	o__Campylobacterales	f__Sulfurimonadaceae	g__Sulfurimonas	s__Sulfurimonas sp002733945
Axial Seamount	Marker 33	2014	30	LVWS6_30_TP1_13H	coa_bin_303	1	1	1041	58831	95.38	0.53	30143	3822289	3135	k__Bacteria	g__Sulfurimonas	d__Bacteria;p__Campylobacterota;c__Campylobacteria;o__Campylobacterales;f__Sulfurimonadaceae;g__Sulfurimonas	d__Bacteria	p__Campylobacterota	c__Campylobacteria	o__Campylobacterales	f__Sulfurimonadaceae	g__Sulfurimonas	s__Sulfurimonas sp002733945
Axial Seamount	Marker 33	2014	55	LVWS6_55_TP1_13H	coa_bin_303	61	44	117573	1289301	95.38	0.53	30143	3822289	3135	k__Bacteria	g__Sulfurimonas	d__Bacteria;p__Campylobacterota;c__Campylobacteria;o__Campylobacterales;f__Sulfurimonadaceae;g__Sulfurimonas	d__Bacteria	p__Campylobacterota	c__Campylobacteria	o__Campylobacterales	f__Sulfurimonadaceae	g__Sulfurimonas	s__Sulfurimonas sp002733945
Axial Seamount	Marker 33	2014	55	LVWS6_55_TP2_13H	coa_bin_303	65	52	109020	1783672	95.38	0.53	30143	3822289	3135	k__Bacteria	g__Sulfurimonas	d__Bacteria;p__Campylobacterota;c__Campylobacteria;o__Campylobacterales;f__Sulfurimonadaceae;g__Sulfurimonas	d__Bacteria	p__Campylobacterota	c__Campylobacteria	o__Campylobacterales	f__Sulfurimonadaceae	g__Sulfurimonas	s__Sulfurimonas sp002733945
Axial Seamount	Marker 33	2013	55	FS904_55_13H	coa_bin_304	1	1	2136	67521	89.26	0.72	20888	1428790	1278	k__Bacteria	g__Xianfuyuplasma	d__Bacteria;p__Bacillota_I;c__Bacilli_A;o__Izemoplasmatales;f__Izemoplasmataceae;g__Xianfuyuplasma	d__Bacteria	p__Bacillota_I	c__Bacilli_A	o__Izemoplasmatales	f__Izemoplasmataceae	g__Xianfuyuplasma	NA
Axial Seamount	Anemone	2014	80	FS907_80_13H	coa_bin_304	2	2	3783	73633	89.26	0.72	20888	1428790	1278	k__Bacteria	g__Xianfuyuplasma	d__Bacteria;p__Bacillota_I;c__Bacilli_A;o__Izemoplasmatales;f__Izemoplasmataceae;g__Xianfuyuplasma	d__Bacteria	p__Bacillota_I	c__Bacilli_A	o__Izemoplasmatales	f__Izemoplasmataceae	g__Xianfuyuplasma	NA
Axial Seamount	Marker 33	2014	80	FS908_80_TP2_13H7	coa_bin_304	1	1	1647	6112	89.26	0.72	20888	1428790	1278	k__Bacteria	g__Xianfuyuplasma	d__Bacteria;p__Bacillota_I;c__Bacilli_A;o__Izemoplasmatales;f__Izemoplasmataceae;g__Xianfuyuplasma	d__Bacteria	p__Bacillota_I	c__Bacilli_A	o__Izemoplasmatales	f__Izemoplasmataceae	g__Xianfuyuplasma	NA
Axial Seamount	Anemone	2013	80	LVWS2_80_TP1_13H	coa_bin_304	1	1	1743	3984	89.26	0.72	20888	1428790	1278	k__Bacteria	g__Xianfuyuplasma	d__Bacteria;p__Bacillota_I;c__Bacilli_A;o__Izemoplasmatales;f__Izemoplasmataceae;g__Xianfuyuplasma	d__Bacteria	p__Bacillota_I	c__Bacilli_A	o__Izemoplasmatales	f__Izemoplasmataceae	g__Xianfuyuplasma	NA
Axial Seamount	Marker 113	2014	55	LVWS4_55_TP1_13H	coa_bin_304	1	1	1044	3057	89.26	0.72	20888	1428790	1278	k__Bacteria	g__Xianfuyuplasma	d__Bacteria;p__Bacillota_I;c__Bacilli_A;o__Izemoplasmatales;f__Izemoplasmataceae;g__Xianfuyuplasma	d__Bacteria	p__Bacillota_I	c__Bacilli_A	o__Izemoplasmatales	f__Izemoplasmataceae	g__Xianfuyuplasma	NA
Axial Seamount	Anemone	2014	55	LVWS5_55_TP1_13H	coa_bin_304	2	2	1554	11863	89.26	0.72	20888	1428790	1278	k__Bacteria	g__Xianfuyuplasma	d__Bacteria;p__Bacillota_I;c__Bacilli_A;o__Izemoplasmatales;f__Izemoplasmataceae;g__Xianfuyuplasma	d__Bacteria	p__Bacillota_I	c__Bacilli_A	o__Izemoplasmatales	f__Izemoplasmataceae	g__Xianfuyuplasma	NA
Axial Seamount	Marker 113	2013	55	FS903_55_13H	coa_bin_305	3	2	2763	11614	100	1.53	11607	2154168	2008	f__Desulfobacteraceae	o__Desulfatiglandales	d__Bacteria;p__Desulfobacterota;c__DSM-4660;o__Desulfatiglandales	d__Bacteria	p__Desulfobacterota	c__DSM-4660	o__Desulfatiglandales	f__JALVZP01	g__JALVZP01	NA
Axial Seamount	Marker 33	2013	55	FS904_55_13H	coa_bin_305	3	3	4224	18097	100	1.53	11607	2154168	2008	f__Desulfobacteraceae	o__Desulfatiglandales	d__Bacteria;p__Desulfobacterota;c__DSM-4660;o__Desulfatiglandales	d__Bacteria	p__Desulfobacterota	c__DSM-4660	o__Desulfatiglandales	f__JALVZP01	g__JALVZP01	NA
Axial Seamount	Marker 33	2014	30	LVWS6_30_TP2_13H	coa_bin_305	1	1	678	22753	100	1.53	11607	2154168	2008	f__Desulfobacteraceae	o__Desulfatiglandales	d__Bacteria;p__Desulfobacterota;c__DSM-4660;o__Desulfatiglandales	d__Bacteria	p__Desulfobacterota	c__DSM-4660	o__Desulfatiglandales	f__JALVZP01	g__JALVZP01	NA
Axial Seamount	Marker 33	2014	55	LVWS6_55_TP1_13H	coa_bin_305	1	1	576	16813	100	1.53	11607	2154168	2008	f__Desulfobacteraceae	o__Desulfatiglandales	d__Bacteria;p__Desulfobacterota;c__DSM-4660;o__Desulfatiglandales	d__Bacteria	p__Desulfobacterota	c__DSM-4660	o__Desulfatiglandales	f__JALVZP01	g__JALVZP01	NA
Axial Seamount	Marker 113	2013	30	FS903_30_13H	coa_bin_306	3	3	4238	64121	98.62	0.02	20729	1645123	1764	c__Gammaproteobacteria	c__Gammaproteobacteria	d__Bacteria;p__Pseudomonadota;c__Gammaproteobacteria	d__Bacteria	p__Pseudomonadota	c__Gammaproteobacteria	o__UBA11654	f__UBA11654	g__DTSX01	s__DTSX01 sp012965065
Axial Seamount	Marker 33	2013	30	FS904_30_13H	coa_bin_306	2	2	1614	108842	98.62	0.02	20729	1645123	1764	c__Gammaproteobacteria	c__Gammaproteobacteria	d__Bacteria;p__Pseudomonadota;c__Gammaproteobacteria	d__Bacteria	p__Pseudomonadota	c__Gammaproteobacteria	o__UBA11654	f__UBA11654	g__DTSX01	s__DTSX01 sp012965065
Axial Seamount	Marker 33	2013	55	FS904_55_13H	coa_bin_306	2	2	2513	35674	98.62	0.02	20729	1645123	1764	c__Gammaproteobacteria	c__Gammaproteobacteria	d__Bacteria;p__Pseudomonadota;c__Gammaproteobacteria	d__Bacteria	p__Pseudomonadota	c__Gammaproteobacteria	o__UBA11654	f__UBA11654	g__DTSX01	s__DTSX01 sp012965065
Axial Seamount	Marker 33	2013	80	FS904_80_13H	coa_bin_306	1	1	75	2800	98.62	0.02	20729	1645123	1764	c__Gammaproteobacteria	c__Gammaproteobacteria	d__Bacteria;p__Pseudomonadota;c__Gammaproteobacteria	d__Bacteria	p__Pseudomonadota	c__Gammaproteobacteria	o__UBA11654	f__UBA11654	g__DTSX01	s__DTSX01 sp012965065
Axial Seamount	Anemone	2014	80	FS907_80_13H	coa_bin_306	3	3	335	20580	98.62	0.02	20729	1645123	1764	c__Gammaproteobacteria	c__Gammaproteobacteria	d__Bacteria;p__Pseudomonadota;c__Gammaproteobacteria	d__Bacteria	p__Pseudomonadota	c__Gammaproteobacteria	o__UBA11654	f__UBA11654	g__DTSX01	s__DTSX01 sp012965065
Axial Seamount	Marker 33	2014	80	FS908_80_TP2_13H7	coa_bin_306	1	1	954	15571	98.62	0.02	20729	1645123	1764	c__Gammaproteobacteria	c__Gammaproteobacteria	d__Bacteria;p__Pseudomonadota;c__Gammaproteobacteria	d__Bacteria	p__Pseudomonadota	c__Gammaproteobacteria	o__UBA11654	f__UBA11654	g__DTSX01	s__DTSX01 sp012965065
Axial Seamount	Marker 113	2013	80	LVWS1_80_TP1_13H	coa_bin_306	2	2	1357	23255	98.62	0.02	20729	1645123	1764	c__Gammaproteobacteria	c__Gammaproteobacteria	d__Bacteria;p__Pseudomonadota;c__Gammaproteobacteria	d__Bacteria	p__Pseudomonadota	c__Gammaproteobacteria	o__UBA11654	f__UBA11654	g__DTSX01	s__DTSX01 sp012965065
Axial Seamount	Marker 33	2014	55	LVWS6_55_TP2_13H	coa_bin_306	1	1	1437	9695	98.62	0.02	20729	1645123	1764	c__Gammaproteobacteria	c__Gammaproteobacteria	d__Bacteria;p__Pseudomonadota;c__Gammaproteobacteria	d__Bacteria	p__Pseudomonadota	c__Gammaproteobacteria	o__UBA11654	f__UBA11654	g__DTSX01	s__DTSX01 sp012965065
Axial Seamount	Marker 113	2013	30	FS903_30_13H	coa_bin_309	1	1	675	3588	74.8	2.3	4451	1586090	1812	o__Campylobacterales	f__Sulfurovaceae	d__Bacteria;p__Campylobacterota;c__Campylobacteria;o__Campylobacterales;f__Sulfurovaceae	d__Bacteria	p__Campylobacterota	c__Campylobacteria	o__Campylobacterales	f__Sulfurovaceae	g__FS08-3	NA
Axial Seamount	Marker 33	2013	80	FS904_80_13H	coa_bin_309	1	1	1584	13655	74.8	2.3	4451	1586090	1812	o__Campylobacterales	f__Sulfurovaceae	d__Bacteria;p__Campylobacterota;c__Campylobacteria;o__Campylobacterales;f__Sulfurovaceae	d__Bacteria	p__Campylobacterota	c__Campylobacteria	o__Campylobacterales	f__Sulfurovaceae	g__FS08-3	NA
Axial Seamount	Anemone	2014	80	FS907_80_13H	coa_bin_309	1	1	696	2622	74.8	2.3	4451	1586090	1812	o__Campylobacterales	f__Sulfurovaceae	d__Bacteria;p__Campylobacterota;c__Campylobacteria;o__Campylobacterales;f__Sulfurovaceae	d__Bacteria	p__Campylobacterota	c__Campylobacteria	o__Campylobacterales	f__Sulfurovaceae	g__FS08-3	NA
Axial Seamount	Marker 33	2014	80	FS908_80_TP2_13H7	coa_bin_309	1	1	1095	4950	74.8	2.3	4451	1586090	1812	o__Campylobacterales	f__Sulfurovaceae	d__Bacteria;p__Campylobacterota;c__Campylobacteria;o__Campylobacterales;f__Sulfurovaceae	d__Bacteria	p__Campylobacterota	c__Campylobacteria	o__Campylobacterales	f__Sulfurovaceae	g__FS08-3	NA
Axial Seamount	Marker 33	2013	55	FS904_55_13H	coa_bin_31	3	3	2395	70308	94.59	0.52	17062	2870031	2742	c__Deltaproteobacteria	d__Bacteria	d__Bacteria	d__Bacteria	p__DYJV01	c__DYJV01	o__DYJV01	f__DYJV01	NA	NA
Axial Seamount	Marker 33	2013	80	FS904_80_13H	coa_bin_31	1	1	1128	9017	94.59	0.52	17062	2870031	2742	c__Deltaproteobacteria	d__Bacteria	d__Bacteria	d__Bacteria	p__DYJV01	c__DYJV01	o__DYJV01	f__DYJV01	NA	NA
Axial Seamount	Anemone	2014	80	FS907_80_13H	coa_bin_31	1	1	77	17578	94.59	0.52	17062	2870031	2742	c__Deltaproteobacteria	d__Bacteria	d__Bacteria	d__Bacteria	p__DYJV01	c__DYJV01	o__DYJV01	f__DYJV01	NA	NA
Axial Seamount	Marker 113	2014	55	LVWS4_55_TP2_13H	coa_bin_31	1	1	657	16376	94.59	0.52	17062	2870031	2742	c__Deltaproteobacteria	d__Bacteria	d__Bacteria	d__Bacteria	p__DYJV01	c__DYJV01	o__DYJV01	f__DYJV01	NA	NA
Axial Seamount	Anemone	2014	80	FS907_80_13H	coa_bin_313	1	1	993	4228	72.02	1.87	4926	1918635	1859	k__Bacteria	p__Marinisomatota	d__Bacteria;p__Marinisomatota	d__Bacteria	p__Marinisomatota	c__UBA8477	o__UBA8477	f__JABMPR01	NA	NA
Axial Seamount	Marker 33	2014	80	FS908_80_TP2_13H7	coa_bin_313	1	1	270	8081	72.02	1.87	4926	1918635	1859	k__Bacteria	p__Marinisomatota	d__Bacteria;p__Marinisomatota	d__Bacteria	p__Marinisomatota	c__UBA8477	o__UBA8477	f__JABMPR01	NA	NA
Axial Seamount	Anemone	2014	55	LVWS5_55_TP1_13H	coa_bin_313	1	1	1161	3234	72.02	1.87	4926	1918635	1859	k__Bacteria	p__Marinisomatota	d__Bacteria;p__Marinisomatota	d__Bacteria	p__Marinisomatota	c__UBA8477	o__UBA8477	f__JABMPR01	NA	NA
Axial Seamount	Marker 113	2013	30	FS903_30_13H	coa_bin_314	5	5	5271	33929	90.88	3.08	6532	1333694	1516	o__Flavobacteriales	o__Flavobacteriales	d__Bacteria;p__Bacteroidota;c__Bacteroidia;o__Flavobacteriales	d__Bacteria	p__Bacteroidota	c__Bacteroidia	o__Flavobacteriales	f__BACL11	g__DUAL01	s__DUAL01 sp012960835
Axial Seamount	Marker 113	2013	55	FS903_55_13H	coa_bin_314	6	6	7401	40996	90.88	3.08	6532	1333694	1516	o__Flavobacteriales	o__Flavobacteriales	d__Bacteria;p__Bacteroidota;c__Bacteroidia;o__Flavobacteriales	d__Bacteria	p__Bacteroidota	c__Bacteroidia	o__Flavobacteriales	f__BACL11	g__DUAL01	s__DUAL01 sp012960835
Axial Seamount	Marker 33	2013	30	FS904_30_13H	coa_bin_314	12	12	14193	98698	90.88	3.08	6532	1333694	1516	o__Flavobacteriales	o__Flavobacteriales	d__Bacteria;p__Bacteroidota;c__Bacteroidia;o__Flavobacteriales	d__Bacteria	p__Bacteroidota	c__Bacteroidia	o__Flavobacteriales	f__BACL11	g__DUAL01	s__DUAL01 sp012960835
Axial Seamount	Marker 33	2013	55	FS904_55_13H	coa_bin_314	2	2	1704	15411	90.88	3.08	6532	1333694	1516	o__Flavobacteriales	o__Flavobacteriales	d__Bacteria;p__Bacteroidota;c__Bacteroidia;o__Flavobacteriales	d__Bacteria	p__Bacteroidota	c__Bacteroidia	o__Flavobacteriales	f__BACL11	g__DUAL01	s__DUAL01 sp012960835
Axial Seamount	Marker 113	2014	80	FS906_80_TP1_13H	coa_bin_314	1	1	993	16493	90.88	3.08	6532	1333694	1516	o__Flavobacteriales	o__Flavobacteriales	d__Bacteria;p__Bacteroidota;c__Bacteroidia;o__Flavobacteriales	d__Bacteria	p__Bacteroidota	c__Bacteroidia	o__Flavobacteriales	f__BACL11	g__DUAL01	s__DUAL01 sp012960835
Axial Seamount	Anemone	2014	80	FS907_80_13H	coa_bin_314	1	1	993	16493	90.88	3.08	6532	1333694	1516	o__Flavobacteriales	o__Flavobacteriales	d__Bacteria;p__Bacteroidota;c__Bacteroidia;o__Flavobacteriales	d__Bacteria	p__Bacteroidota	c__Bacteroidia	o__Flavobacteriales	f__BACL11	g__DUAL01	s__DUAL01 sp012960835
Axial Seamount	Marker 33	2014	80	FS908_80_TP1_13H	coa_bin_314	1	1	993	16493	90.88	3.08	6532	1333694	1516	o__Flavobacteriales	o__Flavobacteriales	d__Bacteria;p__Bacteroidota;c__Bacteroidia;o__Flavobacteriales	d__Bacteria	p__Bacteroidota	c__Bacteroidia	o__Flavobacteriales	f__BACL11	g__DUAL01	s__DUAL01 sp012960835
Axial Seamount	Marker 113	2014	55	LVWS4_55_TP1_13H	coa_bin_314	3	3	3636	20986	90.88	3.08	6532	1333694	1516	o__Flavobacteriales	o__Flavobacteriales	d__Bacteria;p__Bacteroidota;c__Bacteroidia;o__Flavobacteriales	d__Bacteria	p__Bacteroidota	c__Bacteroidia	o__Flavobacteriales	f__BACL11	g__DUAL01	s__DUAL01 sp012960835
Axial Seamount	Marker 113	2014	55	LVWS4_55_TP2_13H	coa_bin_314	6	6	7431	85510	90.88	3.08	6532	1333694	1516	o__Flavobacteriales	o__Flavobacteriales	d__Bacteria;p__Bacteroidota;c__Bacteroidia;o__Flavobacteriales	d__Bacteria	p__Bacteroidota	c__Bacteroidia	o__Flavobacteriales	f__BACL11	g__DUAL01	s__DUAL01 sp012960835
Axial Seamount	Anemone	2014	30	LVWS5_30_TP1_13H	coa_bin_314	1	1	1182	16748	90.88	3.08	6532	1333694	1516	o__Flavobacteriales	o__Flavobacteriales	d__Bacteria;p__Bacteroidota;c__Bacteroidia;o__Flavobacteriales	d__Bacteria	p__Bacteroidota	c__Bacteroidia	o__Flavobacteriales	f__BACL11	g__DUAL01	s__DUAL01 sp012960835
Axial Seamount	Anemone	2014	55	LVWS5_55_TP1_13H	coa_bin_314	5	5	3741	24233	90.88	3.08	6532	1333694	1516	o__Flavobacteriales	o__Flavobacteriales	d__Bacteria;p__Bacteroidota;c__Bacteroidia;o__Flavobacteriales	d__Bacteria	p__Bacteroidota	c__Bacteroidia	o__Flavobacteriales	f__BACL11	g__DUAL01	s__DUAL01 sp012960835
Axial Seamount	Anemone	2014	55	LVWS5_55_TP2_13H	coa_bin_314	1	1	612	2853	90.88	3.08	6532	1333694	1516	o__Flavobacteriales	o__Flavobacteriales	d__Bacteria;p__Bacteroidota;c__Bacteroidia;o__Flavobacteriales	d__Bacteria	p__Bacteroidota	c__Bacteroidia	o__Flavobacteriales	f__BACL11	g__DUAL01	s__DUAL01 sp012960835
Axial Seamount	Marker 33	2014	30	LVWS6_30_TP1_13H	coa_bin_314	3	3	3783	31755	90.88	3.08	6532	1333694	1516	o__Flavobacteriales	o__Flavobacteriales	d__Bacteria;p__Bacteroidota;c__Bacteroidia;o__Flavobacteriales	d__Bacteria	p__Bacteroidota	c__Bacteroidia	o__Flavobacteriales	f__BACL11	g__DUAL01	s__DUAL01 sp012960835
Axial Seamount	Marker 33	2014	30	LVWS6_30_TP2_13H	coa_bin_314	2	2	2601	15007	90.88	3.08	6532	1333694	1516	o__Flavobacteriales	o__Flavobacteriales	d__Bacteria;p__Bacteroidota;c__Bacteroidia;o__Flavobacteriales	d__Bacteria	p__Bacteroidota	c__Bacteroidia	o__Flavobacteriales	f__BACL11	g__DUAL01	s__DUAL01 sp012960835
Axial Seamount	Marker 33	2014	55	LVWS6_55_TP1_13H	coa_bin_314	17	15	21582	138626	90.88	3.08	6532	1333694	1516	o__Flavobacteriales	o__Flavobacteriales	d__Bacteria;p__Bacteroidota;c__Bacteroidia;o__Flavobacteriales	d__Bacteria	p__Bacteroidota	c__Bacteroidia	o__Flavobacteriales	f__BACL11	g__DUAL01	s__DUAL01 sp012960835
Axial Seamount	Marker 33	2014	55	LVWS6_55_TP2_13H	coa_bin_314	1	1	756	18094	90.88	3.08	6532	1333694	1516	o__Flavobacteriales	o__Flavobacteriales	d__Bacteria;p__Bacteroidota;c__Bacteroidia;o__Flavobacteriales	d__Bacteria	p__Bacteroidota	c__Bacteroidia	o__Flavobacteriales	f__BACL11	g__DUAL01	s__DUAL01 sp012960835
Axial Seamount	Marker 113	2013	30	FS903_30_13H	coa_bin_315	4	4	5319	34063	79.82	4.62	6480	1954096	2146	o__Methylophilales	f__Methylophilaceae	d__Bacteria;p__Pseudomonadota;c__Gammaproteobacteria;o__Burkholderiales;f__Methylophilaceae	d__Bacteria	p__Pseudomonadota	c__Gammaproteobacteria	o__Burkholderiales	f__Methylophilaceae	g__BACL14	NA
Axial Seamount	Marker 113	2013	55	FS903_55_13H	coa_bin_315	2	2	2826	13140	79.82	4.62	6480	1954096	2146	o__Methylophilales	f__Methylophilaceae	d__Bacteria;p__Pseudomonadota;c__Gammaproteobacteria;o__Burkholderiales;f__Methylophilaceae	d__Bacteria	p__Pseudomonadota	c__Gammaproteobacteria	o__Burkholderiales	f__Methylophilaceae	g__BACL14	NA
Axial Seamount	Marker 33	2013	30	FS904_30_13H	coa_bin_315	3	3	6519	24472	79.82	4.62	6480	1954096	2146	o__Methylophilales	f__Methylophilaceae	d__Bacteria;p__Pseudomonadota;c__Gammaproteobacteria;o__Burkholderiales;f__Methylophilaceae	d__Bacteria	p__Pseudomonadota	c__Gammaproteobacteria	o__Burkholderiales	f__Methylophilaceae	g__BACL14	NA
Axial Seamount	Marker 33	2013	55	FS904_55_13H	coa_bin_315	3	3	3852	17604	79.82	4.62	6480	1954096	2146	o__Methylophilales	f__Methylophilaceae	d__Bacteria;p__Pseudomonadota;c__Gammaproteobacteria;o__Burkholderiales;f__Methylophilaceae	d__Bacteria	p__Pseudomonadota	c__Gammaproteobacteria	o__Burkholderiales	f__Methylophilaceae	g__BACL14	NA
Axial Seamount	Marker 33	2013	80	FS904_80_13H	coa_bin_315	1	1	1242	3670	79.82	4.62	6480	1954096	2146	o__Methylophilales	f__Methylophilaceae	d__Bacteria;p__Pseudomonadota;c__Gammaproteobacteria;o__Burkholderiales;f__Methylophilaceae	d__Bacteria	p__Pseudomonadota	c__Gammaproteobacteria	o__Burkholderiales	f__Methylophilaceae	g__BACL14	NA
Axial Seamount	Anemone	2014	80	FS907_80_13H	coa_bin_315	4	4	6477	47109	79.82	4.62	6480	1954096	2146	o__Methylophilales	f__Methylophilaceae	d__Bacteria;p__Pseudomonadota;c__Gammaproteobacteria;o__Burkholderiales;f__Methylophilaceae	d__Bacteria	p__Pseudomonadota	c__Gammaproteobacteria	o__Burkholderiales	f__Methylophilaceae	g__BACL14	NA
Axial Seamount	Marker 33	2014	80	FS908_80_TP2_13H7	coa_bin_315	2	2	3213	25835	79.82	4.62	6480	1954096	2146	o__Methylophilales	f__Methylophilaceae	d__Bacteria;p__Pseudomonadota;c__Gammaproteobacteria;o__Burkholderiales;f__Methylophilaceae	d__Bacteria	p__Pseudomonadota	c__Gammaproteobacteria	o__Burkholderiales	f__Methylophilaceae	g__BACL14	NA
Axial Seamount	Marker 113	2013	80	LVWS1_80_TP1_13H	coa_bin_315	2	2	2652	16323	79.82	4.62	6480	1954096	2146	o__Methylophilales	f__Methylophilaceae	d__Bacteria;p__Pseudomonadota;c__Gammaproteobacteria;o__Burkholderiales;f__Methylophilaceae	d__Bacteria	p__Pseudomonadota	c__Gammaproteobacteria	o__Burkholderiales	f__Methylophilaceae	g__BACL14	NA
Axial Seamount	Anemone	2013	80	LVWS2_80_TP1_13H	coa_bin_315	3	3	2562	8901	79.82	4.62	6480	1954096	2146	o__Methylophilales	f__Methylophilaceae	d__Bacteria;p__Pseudomonadota;c__Gammaproteobacteria;o__Burkholderiales;f__Methylophilaceae	d__Bacteria	p__Pseudomonadota	c__Gammaproteobacteria	o__Burkholderiales	f__Methylophilaceae	g__BACL14	NA
Axial Seamount	Marker 113	2014	55	LVWS4_55_TP1_13H	coa_bin_315	2	2	4305	19490	79.82	4.62	6480	1954096	2146	o__Methylophilales	f__Methylophilaceae	d__Bacteria;p__Pseudomonadota;c__Gammaproteobacteria;o__Burkholderiales;f__Methylophilaceae	d__Bacteria	p__Pseudomonadota	c__Gammaproteobacteria	o__Burkholderiales	f__Methylophilaceae	g__BACL14	NA
Axial Seamount	Anemone	2014	55	LVWS5_55_TP1_13H	coa_bin_315	1	1	2922	7357	79.82	4.62	6480	1954096	2146	o__Methylophilales	f__Methylophilaceae	d__Bacteria;p__Pseudomonadota;c__Gammaproteobacteria;o__Burkholderiales;f__Methylophilaceae	d__Bacteria	p__Pseudomonadota	c__Gammaproteobacteria	o__Burkholderiales	f__Methylophilaceae	g__BACL14	NA
Axial Seamount	Marker 33	2014	55	LVWS6_55_TP1_13H	coa_bin_315	1	1	3015	10051	79.82	4.62	6480	1954096	2146	o__Methylophilales	f__Methylophilaceae	d__Bacteria;p__Pseudomonadota;c__Gammaproteobacteria;o__Burkholderiales;f__Methylophilaceae	d__Bacteria	p__Pseudomonadota	c__Gammaproteobacteria	o__Burkholderiales	f__Methylophilaceae	g__BACL14	NA
Axial Seamount	Anemone	2014	30	LVWS5_30_TP1_13H	coa_bin_317	1	1	3825	7374	66.9	2.18	4807	2357056	2518	f__Mycoplasmataceae	o__Mycoplasmatales	d__Bacteria;p__Bacillota_I;c__Bacilli_A;o__Mycoplasmatales	d__Bacteria	p__Bacillota_I	c__Bacilli_A	o__Mycoplasmatales	NA	NA	NA
Axial Seamount	Marker 113	2013	30	FS903_30_13H	coa_bin_319	1	1	1035	11373	87.89	0.29	10140	1460979	1486	c__Deltaproteobacteria	o__Dissulfuribacterales	d__Bacteria;p__Desulfobacterota;c__Dissulfuribacteria;o__Dissulfuribacterales	d__Bacteria	p__Desulfobacterota	c__Dissulfuribacteria	o__Dissulfuribacterales	f__UBA3076	g__UBA3076	NA
Axial Seamount	Marker 33	2013	30	FS904_30_13H	coa_bin_319	2	2	2027	38364	87.89	0.29	10140	1460979	1486	c__Deltaproteobacteria	o__Dissulfuribacterales	d__Bacteria;p__Desulfobacterota;c__Dissulfuribacteria;o__Dissulfuribacterales	d__Bacteria	p__Desulfobacterota	c__Dissulfuribacteria	o__Dissulfuribacterales	f__UBA3076	g__UBA3076	NA
Axial Seamount	Marker 33	2013	55	FS904_55_13H	coa_bin_319	2	2	1905	30233	87.89	0.29	10140	1460979	1486	c__Deltaproteobacteria	o__Dissulfuribacterales	d__Bacteria;p__Desulfobacterota;c__Dissulfuribacteria;o__Dissulfuribacterales	d__Bacteria	p__Desulfobacterota	c__Dissulfuribacteria	o__Dissulfuribacterales	f__UBA3076	g__UBA3076	NA
Axial Seamount	Anemone	2014	80	FS907_80_13H	coa_bin_319	1	1	1035	11373	87.89	0.29	10140	1460979	1486	c__Deltaproteobacteria	o__Dissulfuribacterales	d__Bacteria;p__Desulfobacterota;c__Dissulfuribacteria;o__Dissulfuribacterales	d__Bacteria	p__Desulfobacterota	c__Dissulfuribacteria	o__Dissulfuribacterales	f__UBA3076	g__UBA3076	NA
Axial Seamount	Anemone	2014	30	LVWS5_30_TP1_13H	coa_bin_319	2	2	2136	15702	87.89	0.29	10140	1460979	1486	c__Deltaproteobacteria	o__Dissulfuribacterales	d__Bacteria;p__Desulfobacterota;c__Dissulfuribacteria;o__Dissulfuribacterales	d__Bacteria	p__Desulfobacterota	c__Dissulfuribacteria	o__Dissulfuribacterales	f__UBA3076	g__UBA3076	NA
Axial Seamount	Anemone	2014	55	LVWS5_55_TP1_13H	coa_bin_319	1	1	75	11303	87.89	0.29	10140	1460979	1486	c__Deltaproteobacteria	o__Dissulfuribacterales	d__Bacteria;p__Desulfobacterota;c__Dissulfuribacteria;o__Dissulfuribacterales	d__Bacteria	p__Desulfobacterota	c__Dissulfuribacteria	o__Dissulfuribacterales	f__UBA3076	g__UBA3076	NA
Axial Seamount	Marker 33	2014	30	LVWS6_30_TP1_13H	coa_bin_319	13	13	15690	187891	87.89	0.29	10140	1460979	1486	c__Deltaproteobacteria	o__Dissulfuribacterales	d__Bacteria;p__Desulfobacterota;c__Dissulfuribacteria;o__Dissulfuribacterales	d__Bacteria	p__Desulfobacterota	c__Dissulfuribacteria	o__Dissulfuribacterales	f__UBA3076	g__UBA3076	NA
Axial Seamount	Marker 33	2014	30	LVWS6_30_TP2_13H	coa_bin_319	7	7	9324	114374	87.89	0.29	10140	1460979	1486	c__Deltaproteobacteria	o__Dissulfuribacterales	d__Bacteria;p__Desulfobacterota;c__Dissulfuribacteria;o__Dissulfuribacterales	d__Bacteria	p__Desulfobacterota	c__Dissulfuribacteria	o__Dissulfuribacterales	f__UBA3076	g__UBA3076	NA
Axial Seamount	Marker 113	2013	55	FS903_55_13H	coa_bin_320	2	2	3633	35771	90.96	0.44	15563	1319656	1463	c__Deltaproteobacteria	p__Desulfobacterota	d__Bacteria;p__Desulfobacterota	d__Bacteria	p__Desulfobacterota	c__S145-22	o__S145-22	f__S145-22	g__JANTFN01	NA
Axial Seamount	Marker 33	2013	80	FS904_80_13H	coa_bin_320	314	96	360778	1212606	90.96	0.44	15563	1319656	1463	c__Deltaproteobacteria	p__Desulfobacterota	d__Bacteria;p__Desulfobacterota	d__Bacteria	p__Desulfobacterota	c__S145-22	o__S145-22	f__S145-22	g__JANTFN01	NA
Axial Seamount	Marker 113	2014	80	FS906_80_TP1_13H	coa_bin_320	1352	115	1237667	1319656	90.96	0.44	15563	1319656	1463	c__Deltaproteobacteria	p__Desulfobacterota	d__Bacteria;p__Desulfobacterota	d__Bacteria	p__Desulfobacterota	c__S145-22	o__S145-22	f__S145-22	g__JANTFN01	NA
Axial Seamount	Anemone	2014	80	FS907_80_13H	coa_bin_320	815	110	841903	1303975	90.96	0.44	15563	1319656	1463	c__Deltaproteobacteria	p__Desulfobacterota	d__Bacteria;p__Desulfobacterota	d__Bacteria	p__Desulfobacterota	c__S145-22	o__S145-22	f__S145-22	g__JANTFN01	NA
Axial Seamount	Marker 33	2014	80	FS908_80_TP1_13H	coa_bin_320	1279	115	1203032	1319656	90.96	0.44	15563	1319656	1463	c__Deltaproteobacteria	p__Desulfobacterota	d__Bacteria;p__Desulfobacterota	d__Bacteria	p__Desulfobacterota	c__S145-22	o__S145-22	f__S145-22	g__JANTFN01	NA
Axial Seamount	Marker 33	2014	80	FS908_80_TP2_13H7	coa_bin_320	954	113	958382	1312236	90.96	0.44	15563	1319656	1463	c__Deltaproteobacteria	p__Desulfobacterota	d__Bacteria;p__Desulfobacterota	d__Bacteria	p__Desulfobacterota	c__S145-22	o__S145-22	f__S145-22	g__JANTFN01	NA
Axial Seamount	Marker 113	2013	80	LVWS1_80_TP1_13H	coa_bin_320	32	28	47991	542315	90.96	0.44	15563	1319656	1463	c__Deltaproteobacteria	p__Desulfobacterota	d__Bacteria;p__Desulfobacterota	d__Bacteria	p__Desulfobacterota	c__S145-22	o__S145-22	f__S145-22	g__JANTFN01	NA
Axial Seamount	Anemone	2013	80	LVWS2_80_TP1_13H	coa_bin_320	1218	115	1154028	1319656	90.96	0.44	15563	1319656	1463	c__Deltaproteobacteria	p__Desulfobacterota	d__Bacteria;p__Desulfobacterota	d__Bacteria	p__Desulfobacterota	c__S145-22	o__S145-22	f__S145-22	g__JANTFN01	NA
Axial Seamount	Anemone	2014	30	LVWS5_30_TP1_13H	coa_bin_320	10	9	15246	242196	90.96	0.44	15563	1319656	1463	c__Deltaproteobacteria	p__Desulfobacterota	d__Bacteria;p__Desulfobacterota	d__Bacteria	p__Desulfobacterota	c__S145-22	o__S145-22	f__S145-22	g__JANTFN01	NA
Axial Seamount	Anemone	2014	30	LVWS5_30_TP2_13H	coa_bin_320	1	1	660	5442	90.96	0.44	15563	1319656	1463	c__Deltaproteobacteria	p__Desulfobacterota	d__Bacteria;p__Desulfobacterota	d__Bacteria	p__Desulfobacterota	c__S145-22	o__S145-22	f__S145-22	g__JANTFN01	NA
Axial Seamount	Anemone	2014	55	LVWS5_55_TP1_13H	coa_bin_320	1	1	381	4988	90.96	0.44	15563	1319656	1463	c__Deltaproteobacteria	p__Desulfobacterota	d__Bacteria;p__Desulfobacterota	d__Bacteria	p__Desulfobacterota	c__S145-22	o__S145-22	f__S145-22	g__JANTFN01	NA
Axial Seamount	Marker 33	2014	30	LVWS6_30_TP2_13H	coa_bin_320	5	5	6363	138071	90.96	0.44	15563	1319656	1463	c__Deltaproteobacteria	p__Desulfobacterota	d__Bacteria;p__Desulfobacterota	d__Bacteria	p__Desulfobacterota	c__S145-22	o__S145-22	f__S145-22	g__JANTFN01	NA
Axial Seamount	Marker 33	2014	55	LVWS6_55_TP1_13H	coa_bin_320	1	1	858	23837	90.96	0.44	15563	1319656	1463	c__Deltaproteobacteria	p__Desulfobacterota	d__Bacteria;p__Desulfobacterota	d__Bacteria	p__Desulfobacterota	c__S145-22	o__S145-22	f__S145-22	g__JANTFN01	NA
Axial Seamount	Marker 33	2014	55	LVWS6_55_TP2_13H	coa_bin_320	2	2	2880	21129	90.96	0.44	15563	1319656	1463	c__Deltaproteobacteria	p__Desulfobacterota	d__Bacteria;p__Desulfobacterota	d__Bacteria	p__Desulfobacterota	c__S145-22	o__S145-22	f__S145-22	g__JANTFN01	NA
Axial Seamount	Marker 33	2013	30	FS904_30_13H	coa_bin_321	1	1	1161	10492	56.73	2.72	4015	479442	629	f__Geobacteraceae	g__Desulfuromusa	d__Bacteria;p__Desulfobacterota;c__Desulfuromonadia;o__Desulfuromonadales;f__Geopsychrobacteraceae;g__Desulfuromusa	d__Bacteria	p__Desulfobacterota	c__Desulfuromonadia	o__Desulfuromonadales	f__Geopsychrobacteraceae	g__Desulfuromusa	NA
Axial Seamount	Anemone	2013	80	LVWS2_80_TP1_13H	coa_bin_321	1	1	1161	10492	56.73	2.72	4015	479442	629	f__Geobacteraceae	g__Desulfuromusa	d__Bacteria;p__Desulfobacterota;c__Desulfuromonadia;o__Desulfuromonadales;f__Geopsychrobacteraceae;g__Desulfuromusa	d__Bacteria	p__Desulfobacterota	c__Desulfuromonadia	o__Desulfuromonadales	f__Geopsychrobacteraceae	g__Desulfuromusa	NA
Axial Seamount	Marker 113	2013	55	FS903_55_13H	coa_bin_324	3	3	2508	24535	79.06	1.45	7471	1220558	1410	p__Euryarchaeota	g__Thalassarchaeum	d__Archaea;p__Thermoplasmatota;c__Poseidoniia;o__Poseidoniales;f__Thalassarchaeaceae;g__Thalassarchaeum	d__Archaea	p__Thermoplasmatota	c__Poseidoniia	o__Poseidoniales	f__Thalassarchaeaceae	g__Thalassarchaeum	s__Thalassarchaeum sp004195715
Axial Seamount	Marker 33	2013	30	FS904_30_13H	coa_bin_324	1	1	1080	11127	79.06	1.45	7471	1220558	1410	p__Euryarchaeota	g__Thalassarchaeum	d__Archaea;p__Thermoplasmatota;c__Poseidoniia;o__Poseidoniales;f__Thalassarchaeaceae;g__Thalassarchaeum	d__Archaea	p__Thermoplasmatota	c__Poseidoniia	o__Poseidoniales	f__Thalassarchaeaceae	g__Thalassarchaeum	s__Thalassarchaeum sp004195715
Axial Seamount	Marker 33	2013	80	FS904_80_13H	coa_bin_324	30	27	33315	215384	79.06	1.45	7471	1220558	1410	p__Euryarchaeota	g__Thalassarchaeum	d__Archaea;p__Thermoplasmatota;c__Poseidoniia;o__Poseidoniales;f__Thalassarchaeaceae;g__Thalassarchaeum	d__Archaea	p__Thermoplasmatota	c__Poseidoniia	o__Poseidoniales	f__Thalassarchaeaceae	g__Thalassarchaeum	s__Thalassarchaeum sp004195715
Axial Seamount	Marker 113	2014	80	FS906_80_TP1_13H	coa_bin_324	999	159	896107	1108742	79.06	1.45	7471	1220558	1410	p__Euryarchaeota	g__Thalassarchaeum	d__Archaea;p__Thermoplasmatota;c__Poseidoniia;o__Poseidoniales;f__Thalassarchaeaceae;g__Thalassarchaeum	d__Archaea	p__Thermoplasmatota	c__Poseidoniia	o__Poseidoniales	f__Thalassarchaeaceae	g__Thalassarchaeum	s__Thalassarchaeum sp004195715
Axial Seamount	Anemone	2014	80	FS907_80_13H	coa_bin_324	543	140	514804	986221	79.06	1.45	7471	1220558	1410	p__Euryarchaeota	g__Thalassarchaeum	d__Archaea;p__Thermoplasmatota;c__Poseidoniia;o__Poseidoniales;f__Thalassarchaeaceae;g__Thalassarchaeum	d__Archaea	p__Thermoplasmatota	c__Poseidoniia	o__Poseidoniales	f__Thalassarchaeaceae	g__Thalassarchaeum	s__Thalassarchaeum sp004195715
Axial Seamount	Marker 33	2014	80	FS908_80_TP1_13H	coa_bin_324	1114	160	962573	1101757	79.06	1.45	7471	1220558	1410	p__Euryarchaeota	g__Thalassarchaeum	d__Archaea;p__Thermoplasmatota;c__Poseidoniia;o__Poseidoniales;f__Thalassarchaeaceae;g__Thalassarchaeum	d__Archaea	p__Thermoplasmatota	c__Poseidoniia	o__Poseidoniales	f__Thalassarchaeaceae	g__Thalassarchaeum	s__Thalassarchaeum sp004195715
Axial Seamount	Marker 33	2014	80	FS908_80_TP2_13H7	coa_bin_324	53	40	50600	305526	79.06	1.45	7471	1220558	1410	p__Euryarchaeota	g__Thalassarchaeum	d__Archaea;p__Thermoplasmatota;c__Poseidoniia;o__Poseidoniales;f__Thalassarchaeaceae;g__Thalassarchaeum	d__Archaea	p__Thermoplasmatota	c__Poseidoniia	o__Poseidoniales	f__Thalassarchaeaceae	g__Thalassarchaeum	s__Thalassarchaeum sp004195715
Axial Seamount	Marker 113	2013	80	LVWS1_80_TP1_13H	coa_bin_324	18	18	20775	153907	79.06	1.45	7471	1220558	1410	p__Euryarchaeota	g__Thalassarchaeum	d__Archaea;p__Thermoplasmatota;c__Poseidoniia;o__Poseidoniales;f__Thalassarchaeaceae;g__Thalassarchaeum	d__Archaea	p__Thermoplasmatota	c__Poseidoniia	o__Poseidoniales	f__Thalassarchaeaceae	g__Thalassarchaeum	s__Thalassarchaeum sp004195715
Axial Seamount	Anemone	2013	80	LVWS2_80_TP1_13H	coa_bin_324	35	30	31853	241323	79.06	1.45	7471	1220558	1410	p__Euryarchaeota	g__Thalassarchaeum	d__Archaea;p__Thermoplasmatota;c__Poseidoniia;o__Poseidoniales;f__Thalassarchaeaceae;g__Thalassarchaeum	d__Archaea	p__Thermoplasmatota	c__Poseidoniia	o__Poseidoniales	f__Thalassarchaeaceae	g__Thalassarchaeum	s__Thalassarchaeum sp004195715
Axial Seamount	Marker 113	2014	55	LVWS4_55_TP1_13H	coa_bin_324	2	2	2595	10625	79.06	1.45	7471	1220558	1410	p__Euryarchaeota	g__Thalassarchaeum	d__Archaea;p__Thermoplasmatota;c__Poseidoniia;o__Poseidoniales;f__Thalassarchaeaceae;g__Thalassarchaeum	d__Archaea	p__Thermoplasmatota	c__Poseidoniia	o__Poseidoniales	f__Thalassarchaeaceae	g__Thalassarchaeum	s__Thalassarchaeum sp004195715
Axial Seamount	Anemone	2014	30	LVWS5_30_TP1_13H	coa_bin_324	12	10	11049	91977	79.06	1.45	7471	1220558	1410	p__Euryarchaeota	g__Thalassarchaeum	d__Archaea;p__Thermoplasmatota;c__Poseidoniia;o__Poseidoniales;f__Thalassarchaeaceae;g__Thalassarchaeum	d__Archaea	p__Thermoplasmatota	c__Poseidoniia	o__Poseidoniales	f__Thalassarchaeaceae	g__Thalassarchaeum	s__Thalassarchaeum sp004195715
Axial Seamount	Anemone	2014	55	LVWS5_55_TP1_13H	coa_bin_324	5	3	5523	18075	79.06	1.45	7471	1220558	1410	p__Euryarchaeota	g__Thalassarchaeum	d__Archaea;p__Thermoplasmatota;c__Poseidoniia;o__Poseidoniales;f__Thalassarchaeaceae;g__Thalassarchaeum	d__Archaea	p__Thermoplasmatota	c__Poseidoniia	o__Poseidoniales	f__Thalassarchaeaceae	g__Thalassarchaeum	s__Thalassarchaeum sp004195715
Axial Seamount	Marker 33	2014	30	LVWS6_30_TP1_13H	coa_bin_324	4	4	2661	30895	79.06	1.45	7471	1220558	1410	p__Euryarchaeota	g__Thalassarchaeum	d__Archaea;p__Thermoplasmatota;c__Poseidoniia;o__Poseidoniales;f__Thalassarchaeaceae;g__Thalassarchaeum	d__Archaea	p__Thermoplasmatota	c__Poseidoniia	o__Poseidoniales	f__Thalassarchaeaceae	g__Thalassarchaeum	s__Thalassarchaeum sp004195715
Axial Seamount	Marker 33	2014	30	LVWS6_30_TP2_13H	coa_bin_324	1	1	1269	14000	79.06	1.45	7471	1220558	1410	p__Euryarchaeota	g__Thalassarchaeum	d__Archaea;p__Thermoplasmatota;c__Poseidoniia;o__Poseidoniales;f__Thalassarchaeaceae;g__Thalassarchaeum	d__Archaea	p__Thermoplasmatota	c__Poseidoniia	o__Poseidoniales	f__Thalassarchaeaceae	g__Thalassarchaeum	s__Thalassarchaeum sp004195715
Axial Seamount	Marker 33	2014	55	LVWS6_55_TP1_13H	coa_bin_324	3	3	2187	33403	79.06	1.45	7471	1220558	1410	p__Euryarchaeota	g__Thalassarchaeum	d__Archaea;p__Thermoplasmatota;c__Poseidoniia;o__Poseidoniales;f__Thalassarchaeaceae;g__Thalassarchaeum	d__Archaea	p__Thermoplasmatota	c__Poseidoniia	o__Poseidoniales	f__Thalassarchaeaceae	g__Thalassarchaeum	s__Thalassarchaeum sp004195715
Axial Seamount	Marker 33	2014	55	LVWS6_55_TP2_13H	coa_bin_324	1	1	717	3932	79.06	1.45	7471	1220558	1410	p__Euryarchaeota	g__Thalassarchaeum	d__Archaea;p__Thermoplasmatota;c__Poseidoniia;o__Poseidoniales;f__Thalassarchaeaceae;g__Thalassarchaeum	d__Archaea	p__Thermoplasmatota	c__Poseidoniia	o__Poseidoniales	f__Thalassarchaeaceae	g__Thalassarchaeum	s__Thalassarchaeum sp004195715
Axial Seamount	Marker 33	2013	30	FS904_30_13H	coa_bin_325	1	1	228	21728	66.46	1.96	8717	1649944	1613	o__Ignavibacteriales	f__Melioribacteraceae	d__Bacteria;p__Bacteroidota;c__Ignavibacteria;o__Ignavibacteriales;f__Melioribacteraceae	d__Bacteria	p__Bacteroidota	c__Ignavibacteria	o__Ignavibacteriales	f__Melioribacteraceae	g__SZUA-22	NA
Axial Seamount	Anemone	2013	80	LVWS2_80_TP1_13H	coa_bin_325	1	1	1197	2716	66.46	1.96	8717	1649944	1613	o__Ignavibacteriales	f__Melioribacteraceae	d__Bacteria;p__Bacteroidota;c__Ignavibacteria;o__Ignavibacteriales;f__Melioribacteraceae	d__Bacteria	p__Bacteroidota	c__Ignavibacteria	o__Ignavibacteriales	f__Melioribacteraceae	g__SZUA-22	NA
Axial Seamount	Marker 113	2013	30	FS903_30_13H	coa_bin_327	2	2	8685	31309	91.24	5.21	13170	3103433	2697	f__Desulfobulbaceae	g__Desulfobulbus_C	d__Bacteria;p__Desulfobacterota;c__Desulfobulbia;o__Desulfobulbales;f__Desulfobulbaceae;g__Desulfobulbus_C	d__Bacteria	p__Desulfobacterota	c__Desulfobulbia	o__Desulfobulbales	f__Desulfobulbaceae	g__Desulfobulbus_C	NA
Axial Seamount	Marker 113	2013	55	FS903_55_13H	coa_bin_327	1	1	75	8729	91.24	5.21	13170	3103433	2697	f__Desulfobulbaceae	g__Desulfobulbus_C	d__Bacteria;p__Desulfobacterota;c__Desulfobulbia;o__Desulfobulbales;f__Desulfobulbaceae;g__Desulfobulbus_C	d__Bacteria	p__Desulfobacterota	c__Desulfobulbia	o__Desulfobulbales	f__Desulfobulbaceae	g__Desulfobulbus_C	NA
Axial Seamount	Marker 33	2013	30	FS904_30_13H	coa_bin_327	7	7	8130	117827	91.24	5.21	13170	3103433	2697	f__Desulfobulbaceae	g__Desulfobulbus_C	d__Bacteria;p__Desulfobacterota;c__Desulfobulbia;o__Desulfobulbales;f__Desulfobulbaceae;g__Desulfobulbus_C	d__Bacteria	p__Desulfobacterota	c__Desulfobulbia	o__Desulfobulbales	f__Desulfobulbaceae	g__Desulfobulbus_C	NA
Axial Seamount	Marker 33	2013	55	FS904_55_13H	coa_bin_327	2	2	3801	18088	91.24	5.21	13170	3103433	2697	f__Desulfobulbaceae	g__Desulfobulbus_C	d__Bacteria;p__Desulfobacterota;c__Desulfobulbia;o__Desulfobulbales;f__Desulfobulbaceae;g__Desulfobulbus_C	d__Bacteria	p__Desulfobacterota	c__Desulfobulbia	o__Desulfobulbales	f__Desulfobulbaceae	g__Desulfobulbus_C	NA
Axial Seamount	Marker 33	2014	80	FS908_80_TP2_13H7	coa_bin_327	1	1	2640	6632	91.24	5.21	13170	3103433	2697	f__Desulfobulbaceae	g__Desulfobulbus_C	d__Bacteria;p__Desulfobacterota;c__Desulfobulbia;o__Desulfobulbales;f__Desulfobulbaceae;g__Desulfobulbus_C	d__Bacteria	p__Desulfobacterota	c__Desulfobulbia	o__Desulfobulbales	f__Desulfobulbaceae	g__Desulfobulbus_C	NA
Axial Seamount	Marker 113	2014	55	LVWS4_55_TP1_13H	coa_bin_327	1	1	3426	11653	91.24	5.21	13170	3103433	2697	f__Desulfobulbaceae	g__Desulfobulbus_C	d__Bacteria;p__Desulfobacterota;c__Desulfobulbia;o__Desulfobulbales;f__Desulfobulbaceae;g__Desulfobulbus_C	d__Bacteria	p__Desulfobacterota	c__Desulfobulbia	o__Desulfobulbales	f__Desulfobulbaceae	g__Desulfobulbus_C	NA
Axial Seamount	Anemone	2014	30	LVWS5_30_TP1_13H	coa_bin_327	2	2	700	9744	91.24	5.21	13170	3103433	2697	f__Desulfobulbaceae	g__Desulfobulbus_C	d__Bacteria;p__Desulfobacterota;c__Desulfobulbia;o__Desulfobulbales;f__Desulfobulbaceae;g__Desulfobulbus_C	d__Bacteria	p__Desulfobacterota	c__Desulfobulbia	o__Desulfobulbales	f__Desulfobulbaceae	g__Desulfobulbus_C	NA
Axial Seamount	Anemone	2014	55	LVWS5_55_TP1_13H	coa_bin_327	1	1	1641	13268	91.24	5.21	13170	3103433	2697	f__Desulfobulbaceae	g__Desulfobulbus_C	d__Bacteria;p__Desulfobacterota;c__Desulfobulbia;o__Desulfobulbales;f__Desulfobulbaceae;g__Desulfobulbus_C	d__Bacteria	p__Desulfobacterota	c__Desulfobulbia	o__Desulfobulbales	f__Desulfobulbaceae	g__Desulfobulbus_C	NA
Axial Seamount	Marker 33	2014	30	LVWS6_30_TP1_13H	coa_bin_327	1	1	4128	20846	91.24	5.21	13170	3103433	2697	f__Desulfobulbaceae	g__Desulfobulbus_C	d__Bacteria;p__Desulfobacterota;c__Desulfobulbia;o__Desulfobulbales;f__Desulfobulbaceae;g__Desulfobulbus_C	d__Bacteria	p__Desulfobacterota	c__Desulfobulbia	o__Desulfobulbales	f__Desulfobulbaceae	g__Desulfobulbus_C	NA
Axial Seamount	Anemone	2014	55	LVWS5_55_TP1_13H	coa_bin_328	1	1	77	2509	47.7	0.11	4419	1207022	1175	f__Methanococcaceae	g__Methanothermococcus_A	d__Archaea;p__Methanobacteriota_A;c__Methanococci;o__Methanococcales;f__Methanococcaceae;g__Methanothermococcus_A	d__Archaea	p__Methanobacteriota_A	c__Methanococci	o__Methanococcales	f__Methanococcaceae	g__Methanothermococcus_A	NA
Axial Seamount	Marker 113	2013	30	FS903_30_13H	coa_bin_333	10	9	16479	184462	100	3.96	14746	1897124	1920	o__Campylobacterales	o__Campylobacterales	d__Bacteria;p__Campylobacterota;c__Campylobacteria;o__Campylobacterales	d__Bacteria	p__Campylobacterota	c__Campylobacteria	o__Campylobacterales	f__QNZT01	NA	NA
Axial Seamount	Marker 113	2013	55	FS903_55_13H	coa_bin_333	6	6	9105	164966	100	3.96	14746	1897124	1920	o__Campylobacterales	o__Campylobacterales	d__Bacteria;p__Campylobacterota;c__Campylobacteria;o__Campylobacterales	d__Bacteria	p__Campylobacterota	c__Campylobacteria	o__Campylobacterales	f__QNZT01	NA	NA
Axial Seamount	Marker 33	2013	30	FS904_30_13H	coa_bin_333	23	21	35400	412240	100	3.96	14746	1897124	1920	o__Campylobacterales	o__Campylobacterales	d__Bacteria;p__Campylobacterota;c__Campylobacteria;o__Campylobacterales	d__Bacteria	p__Campylobacterota	c__Campylobacteria	o__Campylobacterales	f__QNZT01	NA	NA
Axial Seamount	Marker 33	2013	55	FS904_55_13H	coa_bin_333	3	3	4197	81132	100	3.96	14746	1897124	1920	o__Campylobacterales	o__Campylobacterales	d__Bacteria;p__Campylobacterota;c__Campylobacteria;o__Campylobacterales	d__Bacteria	p__Campylobacterota	c__Campylobacteria	o__Campylobacterales	f__QNZT01	NA	NA
Axial Seamount	Anemone	2014	80	FS907_80_13H	coa_bin_333	1	1	77	4136	100	3.96	14746	1897124	1920	o__Campylobacterales	o__Campylobacterales	d__Bacteria;p__Campylobacterota;c__Campylobacteria;o__Campylobacterales	d__Bacteria	p__Campylobacterota	c__Campylobacteria	o__Campylobacterales	f__QNZT01	NA	NA
Axial Seamount	Marker 113	2014	55	LVWS4_55_TP1_13H	coa_bin_333	6	6	7194	136400	100	3.96	14746	1897124	1920	o__Campylobacterales	o__Campylobacterales	d__Bacteria;p__Campylobacterota;c__Campylobacteria;o__Campylobacterales	d__Bacteria	p__Campylobacterota	c__Campylobacteria	o__Campylobacterales	f__QNZT01	NA	NA
Axial Seamount	Marker 113	2014	55	LVWS4_55_TP2_13H	coa_bin_333	3	3	5358	83320	100	3.96	14746	1897124	1920	o__Campylobacterales	o__Campylobacterales	d__Bacteria;p__Campylobacterota;c__Campylobacteria;o__Campylobacterales	d__Bacteria	p__Campylobacterota	c__Campylobacteria	o__Campylobacterales	f__QNZT01	NA	NA
Axial Seamount	Anemone	2014	30	LVWS5_30_TP1_13H	coa_bin_333	2	2	1935	20021	100	3.96	14746	1897124	1920	o__Campylobacterales	o__Campylobacterales	d__Bacteria;p__Campylobacterota;c__Campylobacteria;o__Campylobacterales	d__Bacteria	p__Campylobacterota	c__Campylobacteria	o__Campylobacterales	f__QNZT01	NA	NA
Axial Seamount	Anemone	2014	30	LVWS5_30_TP2_13H	coa_bin_333	1	1	1638	3455	100	3.96	14746	1897124	1920	o__Campylobacterales	o__Campylobacterales	d__Bacteria;p__Campylobacterota;c__Campylobacteria;o__Campylobacterales	d__Bacteria	p__Campylobacterota	c__Campylobacteria	o__Campylobacterales	f__QNZT01	NA	NA
Axial Seamount	Anemone	2014	55	LVWS5_55_TP1_13H	coa_bin_333	11	9	9178	145410	100	3.96	14746	1897124	1920	o__Campylobacterales	o__Campylobacterales	d__Bacteria;p__Campylobacterota;c__Campylobacteria;o__Campylobacterales	d__Bacteria	p__Campylobacterota	c__Campylobacteria	o__Campylobacterales	f__QNZT01	NA	NA
Axial Seamount	Marker 33	2014	30	LVWS6_30_TP1_13H	coa_bin_333	9	8	10734	168778	100	3.96	14746	1897124	1920	o__Campylobacterales	o__Campylobacterales	d__Bacteria;p__Campylobacterota;c__Campylobacteria;o__Campylobacterales	d__Bacteria	p__Campylobacterota	c__Campylobacteria	o__Campylobacterales	f__QNZT01	NA	NA
Axial Seamount	Marker 33	2014	30	LVWS6_30_TP2_13H	coa_bin_333	7	6	7884	96209	100	3.96	14746	1897124	1920	o__Campylobacterales	o__Campylobacterales	d__Bacteria;p__Campylobacterota;c__Campylobacteria;o__Campylobacterales	d__Bacteria	p__Campylobacterota	c__Campylobacteria	o__Campylobacterales	f__QNZT01	NA	NA
Axial Seamount	Marker 33	2014	55	LVWS6_55_TP1_13H	coa_bin_333	11	11	13707	199639	100	3.96	14746	1897124	1920	o__Campylobacterales	o__Campylobacterales	d__Bacteria;p__Campylobacterota;c__Campylobacteria;o__Campylobacterales	d__Bacteria	p__Campylobacterota	c__Campylobacteria	o__Campylobacterales	f__QNZT01	NA	NA
Axial Seamount	Marker 33	2013	80	FS904_80_13H	coa_bin_334	1	1	255	3459	61.8	0	8692	499655	580
Axial Seamount	Marker 113	2014	80	FS906_80_TP1_13H	coa_bin_334	9	9	9853	75727	61.8	0	8692	499655	580
Axial Seamount	Anemone	2014	80	FS907_80_13H	coa_bin_334	4	4	2994	20932	61.8	0	8692	499655	580
Axial Seamount	Marker 33	2014	80	FS908_80_TP1_13H	coa_bin_334	7	7	10039	53387	61.8	0	8692	499655	580
Axial Seamount	Marker 33	2014	80	FS908_80_TP2_13H7	coa_bin_334	4	4	5518	34547	61.8	0	8692	499655	580
Axial Seamount	Anemone	2013	80	LVWS2_80_TP1_13H	coa_bin_334	4	4	2485	23444	61.8	0	8692	499655	580
Axial Seamount	Marker 113	2013	55	FS903_55_13H	coa_bin_335	1029	208	939329	1457671	86.34	4.81	7433	1836550	2030
Axial Seamount	Marker 33	2013	30	FS904_30_13H	coa_bin_335	5	5	5908	84811	86.34	4.81	7433	1836550	2030
Axial Seamount	Marker 33	2013	55	FS904_55_13H	coa_bin_335	924	196	840420	1391220	86.34	4.81	7433	1836550	2030
Axial Seamount	Marker 33	2013	80	FS904_80_13H	coa_bin_335	1	1	316	25250	86.34	4.81	7433	1836550	2030
Axial Seamount	Marker 33	2014	80	FS908_80_TP1_13H	coa_bin_335	4	4	4773	40294	86.34	4.81	7433	1836550	2030
Axial Seamount	Marker 33	2014	80	FS908_80_TP2_13H7	coa_bin_335	3	2	3108	10370	86.34	4.81	7433	1836550	2030
Axial Seamount	Marker 113	2013	80	LVWS1_80_TP1_13H	coa_bin_335	3	3	2610	37770	86.34	4.81	7433	1836550	2030
Axial Seamount	Anemone	2013	80	LVWS2_80_TP1_13H	coa_bin_335	1	1	642	19972	86.34	4.81	7433	1836550	2030
Axial Seamount	Anemone	2014	30	LVWS5_30_TP2_13H	coa_bin_335	1	1	1596	21478	86.34	4.81	7433	1836550	2030
Axial Seamount	Anemone	2014	55	LVWS5_55_TP1_13H	coa_bin_335	1	1	1596	21478	86.34	4.81	7433	1836550	2030
Axial Seamount	Anemone	2014	55	LVWS5_55_TP2_13H	coa_bin_335	1	1	1596	21478	86.34	4.81	7433	1836550	2030
Axial Seamount	Marker 33	2014	30	LVWS6_30_TP2_13H	coa_bin_335	1	1	316	25250	86.34	4.81	7433	1836550	2030
Axial Seamount	Marker 33	2014	55	LVWS6_55_TP2_13H	coa_bin_335	3	3	2839	45767	86.34	4.81	7433	1836550	2030
Axial Seamount	Marker 113	2013	30	FS903_30_13H	coa_bin_336	1	1	564	2551	63.4	6	4909	3187561	3390
Axial Seamount	Marker 33	2013	30	FS904_30_13H	coa_bin_336	6	6	5178	26581	63.4	6	4909	3187561	3390
Axial Seamount	Marker 33	2013	55	FS904_55_13H	coa_bin_336	1	1	1953	16662	63.4	6	4909	3187561	3390
Axial Seamount	Anemone	2014	80	FS907_80_13H	coa_bin_336	1	1	2355	10255	63.4	6	4909	3187561	3390
Axial Seamount	Marker 113	2013	30	FS903_30_13H	coa_bin_338	1	1	954	2605	82.12	0	6868	1164034	1434
Axial Seamount	Marker 33	2013	80	FS904_80_13H	coa_bin_338	3	3	4584	23685	82.12	0	6868	1164034	1434
Axial Seamount	Marker 113	2014	80	FS906_80_TP1_13H	coa_bin_338	1	1	930	7765	82.12	0	6868	1164034	1434
Axial Seamount	Marker 113	2013	80	LVWS1_80_TP1_13H	coa_bin_338	2	2	1011	10167	82.12	0	6868	1164034	1434
Axial Seamount	Marker 33	2014	30	LVWS6_30_TP1_13H	coa_bin_338	2	2	3000	10233	82.12	0	6868	1164034	1434
Axial Seamount	Marker 33	2014	30	LVWS6_30_TP2_13H	coa_bin_338	1	1	381	12696	82.12	0	6868	1164034	1434
Axial Seamount	Marker 33	2014	55	LVWS6_55_TP1_13H	coa_bin_338	1	1	2109	8625	82.12	0	6868	1164034	1434
Axial Seamount	Marker 33	2013	30	FS904_30_13H	coa_bin_339	1	1	4284	13844	79	0.95	5218	1800863	1738
Axial Seamount	Marker 33	2013	55	FS904_55_13H	coa_bin_339	1	1	4284	13844	79	0.95	5218	1800863	1738
Axial Seamount	Marker 33	2013	80	FS904_80_13H	coa_bin_339	1	1	1416	14771	79	0.95	5218	1800863	1738
Axial Seamount	Marker 33	2014	80	FS908_80_TP2_13H7	coa_bin_339	1	1	84	6654	79	0.95	5218	1800863	1738
Axial Seamount	Marker 113	2013	80	LVWS1_80_TP1_13H	coa_bin_339	1	1	3393	5073	79	0.95	5218	1800863	1738
Axial Seamount	Anemone	2014	55	LVWS5_55_TP1_13H	coa_bin_339	1	1	77	5209	79	0.95	5218	1800863	1738
Axial Seamount	Marker 113	2013	30	FS903_30_13H	coa_bin_340	5	5	5721	21624	79.35	2.87	11350	1164736	1356
Axial Seamount	Marker 113	2013	55	FS903_55_13H	coa_bin_340	171	86	189437	878245	79.35	2.87	11350	1164736	1356
Axial Seamount	Marker 33	2013	30	FS904_30_13H	coa_bin_340	9	8	11264	88435	79.35	2.87	11350	1164736	1356
Axial Seamount	Marker 33	2013	55	FS904_55_13H	coa_bin_340	139	71	142478	757375	79.35	2.87	11350	1164736	1356
Axial Seamount	Marker 113	2014	80	FS906_80_TP1_13H	coa_bin_340	3	3	3486	25575	79.35	2.87	11350	1164736	1356
Axial Seamount	Anemone	2014	80	FS907_80_13H	coa_bin_340	1	1	639	6438	79.35	2.87	11350	1164736	1356
Axial Seamount	Anemone	2013	80	LVWS2_80_TP1_13H	coa_bin_340	1	1	305	13044	79.35	2.87	11350	1164736	1356
Axial Seamount	Marker 113	2014	55	LVWS4_55_TP1_13H	coa_bin_340	68	48	87099	496390	79.35	2.87	11350	1164736	1356
Axial Seamount	Marker 113	2014	55	LVWS4_55_TP2_13H	coa_bin_340	123	68	142052	738896	79.35	2.87	11350	1164736	1356
Axial Seamount	Anemone	2014	30	LVWS5_30_TP1_13H	coa_bin_340	26	22	30359	215455	79.35	2.87	11350	1164736	1356
Axial Seamount	Anemone	2014	30	LVWS5_30_TP2_13H	coa_bin_340	45	34	51314	363107	79.35	2.87	11350	1164736	1356
Axial Seamount	Anemone	2014	55	LVWS5_55_TP1_13H	coa_bin_340	315	117	343382	1037549	79.35	2.87	11350	1164736	1356
Axial Seamount	Anemone	2014	55	LVWS5_55_TP2_13H	coa_bin_340	53	38	60738	419894	79.35	2.87	11350	1164736	1356
Axial Seamount	Marker 33	2014	30	LVWS6_30_TP1_13H	coa_bin_340	6	6	4575	62220	79.35	2.87	11350	1164736	1356
Axial Seamount	Marker 33	2014	30	LVWS6_30_TP2_13H	coa_bin_340	2	2	647	18362	79.35	2.87	11350	1164736	1356
Axial Seamount	Marker 33	2014	55	LVWS6_55_TP1_13H	coa_bin_340	272	105	291297	949254	79.35	2.87	11350	1164736	1356
Axial Seamount	Marker 33	2014	55	LVWS6_55_TP2_13H	coa_bin_340	28	25	30645	385728	79.35	2.87	11350	1164736	1356
Axial Seamount	Anemone	2014	80	FS907_80_13H	coa_bin_343	1	1	2313	7695	72.01	1.89	5347	3178862	2864
Axial Seamount	Marker 113	2013	80	LVWS1_80_TP1_13H	coa_bin_343	1	1	2109	12427	72.01	1.89	5347	3178862	2864
Axial Seamount	Anemone	2014	30	LVWS5_30_TP1_13H	coa_bin_343	2	2	2735	8290	72.01	1.89	5347	3178862	2864
Axial Seamount	Marker 33	2014	80	FS908_80_TP2_13H7	coa_bin_345	1	1	765	26481	82.93	0.09	19569	1245060	1133
Axial Seamount	Anemone	2013	80	LVWS2_80_TP1_13H	coa_bin_345	1	1	813	6061	82.93	0.09	19569	1245060	1133
Axial Seamount	Anemone	2014	30	LVWS5_30_TP1_13H	coa_bin_345	1	1	2328	39611	82.93	0.09	19569	1245060	1133
Axial Seamount	Marker 113	2013	55	FS903_55_13H	coa_bin_348	1	1	825	2837	70.7	18.54	4766	3725798	3750
Axial Seamount	Marker 33	2013	30	FS904_30_13H	coa_bin_348	1	1	4269	6156	70.7	18.54	4766	3725798	3750
Axial Seamount	Marker 33	2013	55	FS904_55_13H	coa_bin_348	1	1	1293	6323	70.7	18.54	4766	3725798	3750
Axial Seamount	Marker 33	2013	80	FS904_80_13H	coa_bin_348	1	1	4269	6156	70.7	18.54	4766	3725798	3750
Axial Seamount	Anemone	2014	80	FS907_80_13H	coa_bin_348	4	4	5871	16882	70.7	18.54	4766	3725798	3750
Axial Seamount	Marker 33	2014	80	FS908_80_TP1_13H	coa_bin_348	1	1	1797	3040	70.7	18.54	4766	3725798	3750
Axial Seamount	Marker 33	2014	80	FS908_80_TP2_13H7	coa_bin_348	2	2	1596	12315	70.7	18.54	4766	3725798	3750
Axial Seamount	Anemone	2014	30	LVWS5_30_TP2_13H	coa_bin_348	1	1	3354	6825	70.7	18.54	4766	3725798	3750
Axial Seamount	Anemone	2014	55	LVWS5_55_TP1_13H	coa_bin_348	1	1	4269	6156	70.7	18.54	4766	3725798	3750
Axial Seamount	Marker 113	2013	30	FS903_30_13H	coa_bin_35	4	4	3873	20929	45.61	0.24	4712	1025307	1191
Axial Seamount	Marker 113	2013	55	FS903_55_13H	coa_bin_35	4	4	4614	23255	45.61	0.24	4712	1025307	1191
Axial Seamount	Marker 33	2013	30	FS904_30_13H	coa_bin_35	10	10	11747	60498	45.61	0.24	4712	1025307	1191
Axial Seamount	Marker 33	2013	55	FS904_55_13H	coa_bin_35	3	3	4527	10052	45.61	0.24	4712	1025307	1191
Axial Seamount	Marker 113	2014	80	FS906_80_TP1_13H	coa_bin_35	1	1	1980	5462	45.61	0.24	4712	1025307	1191
Axial Seamount	Anemone	2013	80	LVWS2_80_TP1_13H	coa_bin_35	1	1	3378	4475	45.61	0.24	4712	1025307	1191
Axial Seamount	Marker 113	2014	55	LVWS4_55_TP1_13H	coa_bin_35	1	1	870	5153	45.61	0.24	4712	1025307	1191
Axial Seamount	Marker 113	2014	55	LVWS4_55_TP2_13H	coa_bin_35	1	1	1107	2850	45.61	0.24	4712	1025307	1191
Axial Seamount	Anemone	2014	30	LVWS5_30_TP1_13H	coa_bin_35	2	2	2721	7179	45.61	0.24	4712	1025307	1191
Axial Seamount	Anemone	2014	55	LVWS5_55_TP1_13H	coa_bin_35	5	5	7224	18879	45.61	0.24	4712	1025307	1191
Axial Seamount	Anemone	2014	55	LVWS5_55_TP2_13H	coa_bin_35	3	3	2559	12196	45.61	0.24	4712	1025307	1191
Axial Seamount	Marker 33	2014	30	LVWS6_30_TP1_13H	coa_bin_35	2	2	2397	15416	45.61	0.24	4712	1025307	1191
Axial Seamount	Marker 33	2014	30	LVWS6_30_TP2_13H	coa_bin_35	1	1	870	5153	45.61	0.24	4712	1025307	1191
Axial Seamount	Marker 33	2014	55	LVWS6_55_TP1_13H	coa_bin_35	7	7	7377	27748	45.61	0.24	4712	1025307	1191
Axial Seamount	Marker 113	2013	55	FS903_55_13H	coa_bin_350	5	3	5835	16845	61.73	4.5	4402	994341	1229
Axial Seamount	Marker 33	2013	30	FS904_30_13H	coa_bin_350	1	1	1272	2867	61.73	4.5	4402	994341	1229
Axial Seamount	Marker 33	2013	55	FS904_55_13H	coa_bin_350	5	1	6165	7359	61.73	4.5	4402	994341	1229
Axial Seamount	Marker 33	2013	80	FS904_80_13H	coa_bin_350	11	6	9351	27486	61.73	4.5	4402	994341	1229
Axial Seamount	Marker 113	2014	80	FS906_80_TP1_13H	coa_bin_350	14	13	13209	66724	61.73	4.5	4402	994341	1229
Axial Seamount	Anemone	2014	80	FS907_80_13H	coa_bin_350	4	4	3281	25457	61.73	4.5	4402	994341	1229
Axial Seamount	Marker 33	2014	80	FS908_80_TP1_13H	coa_bin_350	34	18	28659	89466	61.73	4.5	4402	994341	1229
Axial Seamount	Marker 33	2014	80	FS908_80_TP2_13H7	coa_bin_350	7	6	4797	23672	61.73	4.5	4402	994341	1229
Axial Seamount	Anemone	2013	80	LVWS2_80_TP1_13H	coa_bin_350	6	6	3546	24065	61.73	4.5	4402	994341	1229
Axial Seamount	Marker 113	2014	55	LVWS4_55_TP1_13H	coa_bin_350	3	2	3374	9973	61.73	4.5	4402	994341	1229
Axial Seamount	Marker 113	2014	55	LVWS4_55_TP2_13H	coa_bin_350	1	1	1425	11870	61.73	4.5	4402	994341	1229
Axial Seamount	Anemone	2014	30	LVWS5_30_TP2_13H	coa_bin_350	1	1	1707	7359	61.73	4.5	4402	994341	1229
Axial Seamount	Anemone	2014	55	LVWS5_55_TP1_13H	coa_bin_350	6	1	6570	7359	61.73	4.5	4402	994341	1229
Axial Seamount	Anemone	2014	55	LVWS5_55_TP2_13H	coa_bin_350	5	1	6057	7359	61.73	4.5	4402	994341	1229
Axial Seamount	Marker 33	2014	55	LVWS6_55_TP1_13H	coa_bin_350	6	2	6096	11067	61.73	4.5	4402	994341	1229
Axial Seamount	Marker 113	2013	30	FS903_30_13H	coa_bin_354	2	2	5070	7329	52.07	1.77	4197	1280652	1374
Axial Seamount	Marker 113	2013	55	FS903_55_13H	coa_bin_354	3	3	3216	15451	52.07	1.77	4197	1280652	1374
Axial Seamount	Marker 33	2013	55	FS904_55_13H	coa_bin_354	2	2	2310	5374	52.07	1.77	4197	1280652	1374
Axial Seamount	Marker 33	2013	80	FS904_80_13H	coa_bin_354	1	1	372	3501	52.07	1.77	4197	1280652	1374
Axial Seamount	Anemone	2014	80	FS907_80_13H	coa_bin_354	1	1	1581	3726	52.07	1.77	4197	1280652	1374
Axial Seamount	Marker 33	2014	80	FS908_80_TP2_13H7	coa_bin_354	1	1	2541	2694	52.07	1.77	4197	1280652	1374
Axial Seamount	Marker 113	2013	80	LVWS1_80_TP1_13H	coa_bin_354	2	2	4071	7335	52.07	1.77	4197	1280652	1374
Axial Seamount	Marker 113	2014	55	LVWS4_55_TP1_13H	coa_bin_354	1	1	867	2674	52.07	1.77	4197	1280652	1374
Axial Seamount	Anemone	2014	55	LVWS5_55_TP1_13H	coa_bin_354	1	1	729	3161	52.07	1.77	4197	1280652	1374
Axial Seamount	Marker 33	2013	80	FS904_80_13H	coa_bin_356	1	1	1326	7406	77.24	0.49	8219	625399	796
Axial Seamount	Anemone	2013	80	LVWS2_80_TP1_13H	coa_bin_358	1	1	1469	16402	69.25	0.45	6269	873416	1005
Axial Seamount	Marker 33	2013	30	FS904_30_13H	coa_bin_359	1	1	666	7322	77.54	0.38	12994	593883	714
Axial Seamount	Marker 113	2014	80	FS906_80_TP1_13H	coa_bin_361	1	1	1743	2887	73.14	1.2	5645	976493	1139
Axial Seamount	Marker 113	2014	55	LVWS4_55_TP2_13H	coa_bin_361	1	1	299	5205	73.14	1.2	5645	976493	1139
Axial Seamount	Marker 33	2014	30	LVWS6_30_TP1_13H	coa_bin_361	1	1	243	10160	73.14	1.2	5645	976493	1139
Axial Seamount	Marker 113	2013	30	FS903_30_13H	coa_bin_362	2	2	2826	10458	92.41	0.4	7946	1914157	1851
Axial Seamount	Marker 113	2013	55	FS903_55_13H	coa_bin_362	1	1	2709	7992	92.41	0.4	7946	1914157	1851
Axial Seamount	Marker 33	2013	30	FS904_30_13H	coa_bin_362	3	3	4072	33879	92.41	0.4	7946	1914157	1851
Axial Seamount	Marker 33	2013	80	FS904_80_13H	coa_bin_362	1	1	1095	15830	92.41	0.4	7946	1914157	1851
Axial Seamount	Marker 113	2014	80	FS906_80_TP1_13H	coa_bin_362	1	1	1644	2928	92.41	0.4	7946	1914157	1851
Axial Seamount	Marker 33	2014	80	FS908_80_TP1_13H	coa_bin_362	1	1	1644	2928	92.41	0.4	7946	1914157	1851
Axial Seamount	Marker 113	2013	80	LVWS1_80_TP1_13H	coa_bin_362	1	1	804	10678	92.41	0.4	7946	1914157	1851
Axial Seamount	Anemone	2013	80	LVWS2_80_TP1_13H	coa_bin_362	1	1	1444	4753	92.41	0.4	7946	1914157	1851
Axial Seamount	Anemone	2013	80	LVWS2_80_TP1_13H	coa_bin_363	1	1	130	9342	68.8	0.03	5415	514520	668
Axial Seamount	Marker 113	2013	30	FS903_30_13H	coa_bin_366	1	1	1650	3901	83.96	3.16	7664	3938538	3673
Axial Seamount	Marker 113	2013	55	FS903_55_13H	coa_bin_366	2	2	4143	17242	83.96	3.16	7664	3938538	3673
Axial Seamount	Marker 33	2013	55	FS904_55_13H	coa_bin_366	2	2	1363	14903	83.96	3.16	7664	3938538	3673
Axial Seamount	Anemone	2014	80	FS907_80_13H	coa_bin_366	2	2	1425	15631	83.96	3.16	7664	3938538	3673
Axial Seamount	Marker 33	2014	80	FS908_80_TP2_13H7	coa_bin_366	2	2	2313	15513	83.96	3.16	7664	3938538	3673
Axial Seamount	Marker 113	2013	80	LVWS1_80_TP1_13H	coa_bin_366	1	1	1995	3643	83.96	3.16	7664	3938538	3673
Axial Seamount	Marker 113	2014	55	LVWS4_55_TP1_13H	coa_bin_366	1	1	867	7874	83.96	3.16	7664	3938538	3673
Axial Seamount	Anemone	2014	55	LVWS5_55_TP1_13H	coa_bin_366	1	1	1956	11085	83.96	3.16	7664	3938538	3673
Axial Seamount	Marker 33	2013	30	FS904_30_13H	coa_bin_368	1	1	1206	25154	92.58	0.72	26282	661876	756
Axial Seamount	Anemone	2013	80	LVWS2_80_TP1_13H	coa_bin_368	2	2	1854	32532	92.58	0.72	26282	661876	756
Axial Seamount	Marker 33	2014	30	LVWS6_30_TP1_13H	coa_bin_368	1	1	1050	55421	92.58	0.72	26282	661876	756
Axial Seamount	Marker 113	2013	30	FS903_30_13H	coa_bin_369	3	3	3834	26728	82.74	1.13	8348	2885004	2874
Axial Seamount	Marker 33	2013	30	FS904_30_13H	coa_bin_369	1	1	1785	54936	82.74	1.13	8348	2885004	2874
Axial Seamount	Marker 33	2013	55	FS904_55_13H	coa_bin_369	1	1	76	8094	82.74	1.13	8348	2885004	2874
Axial Seamount	Anemone	2014	80	FS907_80_13H	coa_bin_369	2	2	2720	17527	82.74	1.13	8348	2885004	2874
Axial Seamount	Marker 33	2014	80	FS908_80_TP2_13H7	coa_bin_369	1	1	2091	8094	82.74	1.13	8348	2885004	2874
Axial Seamount	Anemone	2014	30	LVWS5_30_TP1_13H	coa_bin_369	1	1	2550	19620	82.74	1.13	8348	2885004	2874
Axial Seamount	Marker 113	2013	30	FS903_30_13H	coa_bin_37	1	1	693	8186	56.58	0.22	4063	1559967	1522
Axial Seamount	Marker 33	2013	55	FS904_55_13H	coa_bin_37	1	1	390	16328	56.58	0.22	4063	1559967	1522
Axial Seamount	Marker 33	2013	80	FS904_80_13H	coa_bin_37	1	1	657	3090	56.58	0.22	4063	1559967	1522
Axial Seamount	Anemone	2014	55	LVWS5_55_TP1_13H	coa_bin_37	1	1	73	3013	56.58	0.22	4063	1559967	1522
Axial Seamount	Marker 113	2014	80	FS906_80_TP1_13H	coa_bin_370	96	52	101739	423339	82.17	4.24	7951	751377	893
Axial Seamount	Marker 33	2013	30	FS904_30_13H	coa_bin_372	3	3	2142	25487	83.91	2	20547	1472472	1575
Axial Seamount	Anemone	2014	80	FS907_80_13H	coa_bin_372	1	1	219	22869	83.91	2	20547	1472472	1575
Axial Seamount	Anemone	2014	30	LVWS5_30_TP1_13H	coa_bin_372	2	2	1176	56270	83.91	2	20547	1472472	1575
Axial Seamount	Anemone	2014	55	LVWS5_55_TP2_13H	coa_bin_372	1	1	1116	20547	83.91	2	20547	1472472	1575
Axial Seamount	Marker 33	2014	30	LVWS6_30_TP1_13H	coa_bin_372	1	1	990	20581	83.91	2	20547	1472472	1575
Axial Seamount	Marker 33	2014	55	LVWS6_55_TP1_13H	coa_bin_372	1	1	303	12939	83.91	2	20547	1472472	1575
Axial Seamount	Marker 113	2013	30	FS903_30_13H	coa_bin_374	1	1	2697	2706	85.55	3.31	6714	1377670	1615
Axial Seamount	Marker 113	2013	55	FS903_55_13H	coa_bin_374	17	8	14196	23207	85.55	3.31	6714	1377670	1615
Axial Seamount	Marker 33	2013	30	FS904_30_13H	coa_bin_374	2	2	3546	5633	85.55	3.31	6714	1377670	1615
Axial Seamount	Marker 33	2013	55	FS904_55_13H	coa_bin_374	29	10	24789	37288	85.55	3.31	6714	1377670	1615
Axial Seamount	Marker 33	2013	80	FS904_80_13H	coa_bin_374	113	78	140391	665343	85.55	3.31	6714	1377670	1615
Axial Seamount	Marker 113	2014	80	FS906_80_TP1_13H	coa_bin_374	450	173	482734	1161131	85.55	3.31	6714	1377670	1615
Axial Seamount	Anemone	2014	80	FS907_80_13H	coa_bin_374	487	181	518952	1174422	85.55	3.31	6714	1377670	1615
Axial Seamount	Marker 33	2014	80	FS908_80_TP1_13H	coa_bin_374	1067	209	1003955	1312172	85.55	3.31	6714	1377670	1615
Axial Seamount	Marker 33	2014	80	FS908_80_TP2_13H7	coa_bin_374	412	164	440593	1095021	85.55	3.31	6714	1377670	1615
Axial Seamount	Marker 113	2013	80	LVWS1_80_TP1_13H	coa_bin_374	1	1	726	6470	85.55	3.31	6714	1377670	1615
Axial Seamount	Anemone	2013	80	LVWS2_80_TP1_13H	coa_bin_374	1372	213	1206222	1331577	85.55	3.31	6714	1377670	1615
Axial Seamount	Marker 113	2014	55	LVWS4_55_TP1_13H	coa_bin_374	22	8	17600	23207	85.55	3.31	6714	1377670	1615
Axial Seamount	Marker 113	2014	55	LVWS4_55_TP2_13H	coa_bin_374	10	8	12969	27281	85.55	3.31	6714	1377670	1615
Axial Seamount	Anemone	2014	30	LVWS5_30_TP1_13H	coa_bin_374	19	12	17676	67184	85.55	3.31	6714	1377670	1615
Axial Seamount	Anemone	2014	30	LVWS5_30_TP2_13H	coa_bin_374	20	11	19743	46629	85.55	3.31	6714	1377670	1615
Axial Seamount	Anemone	2014	55	LVWS5_55_TP1_13H	coa_bin_374	30	13	25907	54280	85.55	3.31	6714	1377670	1615
Axial Seamount	Anemone	2014	55	LVWS5_55_TP2_13H	coa_bin_374	21	8	17687	23207	85.55	3.31	6714	1377670	1615
Axial Seamount	Marker 33	2014	30	LVWS6_30_TP1_13H	coa_bin_374	2	2	4305	5291	85.55	3.31	6714	1377670	1615
Axial Seamount	Marker 33	2014	30	LVWS6_30_TP2_13H	coa_bin_374	4	4	8091	28646	85.55	3.31	6714	1377670	1615
Axial Seamount	Marker 33	2014	55	LVWS6_55_TP1_13H	coa_bin_374	28	9	21350	28332	85.55	3.31	6714	1377670	1615
Axial Seamount	Marker 33	2014	55	LVWS6_55_TP2_13H	coa_bin_374	6	4	5685	11831	85.55	3.31	6714	1377670	1615
Axial Seamount	Marker 113	2013	30	FS903_30_13H	coa_bin_377	2	2	4440	23991	94.23	2.86	23506	2201387	2271
Axial Seamount	Marker 113	2013	55	FS903_55_13H	coa_bin_377	8	8	16488	245722	94.23	2.86	23506	2201387	2271
Axial Seamount	Marker 33	2013	30	FS904_30_13H	coa_bin_377	7	7	7791	176339	94.23	2.86	23506	2201387	2271
Axial Seamount	Marker 33	2013	55	FS904_55_13H	coa_bin_377	11	11	13981	356146	94.23	2.86	23506	2201387	2271
Axial Seamount	Marker 33	2013	80	FS904_80_13H	coa_bin_377	6	6	5647	198525	94.23	2.86	23506	2201387	2271
Axial Seamount	Anemone	2014	80	FS907_80_13H	coa_bin_377	7	6	11652	112091	94.23	2.86	23506	2201387	2271
Axial Seamount	Marker 33	2014	80	FS908_80_TP2_13H7	coa_bin_377	3	3	4146	53632	94.23	2.86	23506	2201387	2271
Axial Seamount	Marker 113	2013	80	LVWS1_80_TP1_13H	coa_bin_377	3	3	5334	90368	94.23	2.86	23506	2201387	2271
Axial Seamount	Anemone	2013	80	LVWS2_80_TP1_13H	coa_bin_377	9	8	15622	243376	94.23	2.86	23506	2201387	2271
Axial Seamount	Marker 113	2014	55	LVWS4_55_TP1_13H	coa_bin_377	2	2	3474	56989	94.23	2.86	23506	2201387	2271
Axial Seamount	Anemone	2014	55	LVWS5_55_TP1_13H	coa_bin_377	1	1	1398	12324	94.23	2.86	23506	2201387	2271
Axial Seamount	Marker 113	2013	30	FS903_30_13H	coa_bin_38	1	1	2082	6857	32.45	0	3555	650636	811
Axial Seamount	Marker 33	2013	30	FS904_30_13H	coa_bin_38	1	1	204	3775	32.45	0	3555	650636	811
Axial Seamount	Marker 113	2014	55	LVWS4_55_TP1_13H	coa_bin_38	1	1	1653	4766	32.45	0	3555	650636	811
Axial Seamount	Anemone	2014	30	LVWS5_30_TP1_13H	coa_bin_38	1	1	1743	2824	32.45	0	3555	650636	811
Axial Seamount	Marker 33	2014	30	LVWS6_30_TP1_13H	coa_bin_38	4	4	7143	31460	32.45	0	3555	650636	811
Axial Seamount	Marker 33	2014	30	LVWS6_30_TP2_13H	coa_bin_38	1	1	4179	6935	32.45	0	3555	650636	811
Axial Seamount	Marker 113	2013	55	FS903_55_13H	coa_bin_382	2	2	1611	8211	89.13	0.33	10298	2672491	2369
Axial Seamount	Marker 33	2013	30	FS904_30_13H	coa_bin_382	4	4	9054	56442	89.13	0.33	10298	2672491	2369
Axial Seamount	Marker 33	2013	55	FS904_55_13H	coa_bin_382	1	1	3153	10891	89.13	0.33	10298	2672491	2369
Axial Seamount	Marker 33	2014	80	FS908_80_TP1_13H	coa_bin_382	1	1	3153	10891	89.13	0.33	10298	2672491	2369
Axial Seamount	Anemone	2014	55	LVWS5_55_TP1_13H	coa_bin_385	1	1	5913	34253	75.12	4.43	6203	1999261	1962
Axial Seamount	Marker 113	2013	30	FS903_30_13H	coa_bin_387	1	1	1842	2951	76.95	6.38	6587	3721043	3702
Axial Seamount	Marker 113	2013	55	FS903_55_13H	coa_bin_387	1	1	1950	2653	76.95	6.38	6587	3721043	3702
Axial Seamount	Marker 33	2013	30	FS904_30_13H	coa_bin_387	2	2	2961	17779	76.95	6.38	6587	3721043	3702
Axial Seamount	Marker 33	2013	55	FS904_55_13H	coa_bin_387	3	3	4183	29781	76.95	6.38	6587	3721043	3702
Axial Seamount	Marker 33	2013	80	FS904_80_13H	coa_bin_387	2	2	1632	17324	76.95	6.38	6587	3721043	3702
Axial Seamount	Marker 113	2013	80	LVWS1_80_TP1_13H	coa_bin_387	1	1	1362	7059	76.95	6.38	6587	3721043	3702
Axial Seamount	Marker 113	2014	55	LVWS4_55_TP1_13H	coa_bin_387	2	2	2487	13117	76.95	6.38	6587	3721043	3702
Axial Seamount	Anemone	2014	55	LVWS5_55_TP1_13H	coa_bin_387	1	1	804	4647	76.95	6.38	6587	3721043	3702
Axial Seamount	Marker 113	2013	30	FS903_30_13H	coa_bin_389	4	4	6120	19329	76.01	0.77	4823	2881998	2838
Axial Seamount	Marker 113	2013	55	FS903_55_13H	coa_bin_389	9	8	10962	52984	76.01	0.77	4823	2881998	2838
Axial Seamount	Marker 33	2013	30	FS904_30_13H	coa_bin_389	6	6	9516	36057	76.01	0.77	4823	2881998	2838
Axial Seamount	Marker 33	2013	55	FS904_55_13H	coa_bin_389	2	2	2496	14503	76.01	0.77	4823	2881998	2838
Axial Seamount	Marker 33	2013	80	FS904_80_13H	coa_bin_389	2	2	2400	26632	76.01	0.77	4823	2881998	2838
Axial Seamount	Marker 113	2014	80	FS906_80_TP1_13H	coa_bin_389	2	2	3393	10052	76.01	0.77	4823	2881998	2838
Axial Seamount	Anemone	2014	80	FS907_80_13H	coa_bin_389	1	1	1302	15951	76.01	0.77	4823	2881998	2838
Axial Seamount	Marker 33	2014	80	FS908_80_TP2_13H7	coa_bin_389	1	1	1674	5027	76.01	0.77	4823	2881998	2838
Axial Seamount	Marker 113	2013	80	LVWS1_80_TP1_13H	coa_bin_389	1	1	258	3204	76.01	0.77	4823	2881998	2838
Axial Seamount	Anemone	2013	80	LVWS2_80_TP1_13H	coa_bin_389	4	4	5889	27755	76.01	0.77	4823	2881998	2838
Axial Seamount	Marker 113	2014	55	LVWS4_55_TP1_13H	coa_bin_389	1	1	1887	3681	76.01	0.77	4823	2881998	2838
Axial Seamount	Anemone	2014	30	LVWS5_30_TP1_13H	coa_bin_389	1	1	1122	3385	76.01	0.77	4823	2881998	2838
Axial Seamount	Anemone	2014	30	LVWS5_30_TP2_13H	coa_bin_389	1	1	1146	3446	76.01	0.77	4823	2881998	2838
Axial Seamount	Anemone	2014	55	LVWS5_55_TP1_13H	coa_bin_389	2	2	3537	19283	76.01	0.77	4823	2881998	2838
Axial Seamount	Marker 33	2013	30	FS904_30_13H	coa_bin_39	1	1	3003	58932	96.09	1.89	65616	3120434	2867
Axial Seamount	Marker 33	2014	80	FS908_80_TP1_13H	coa_bin_39	1	1	1809	58202	96.09	1.89	65616	3120434	2867
Axial Seamount	Marker 113	2013	55	FS903_55_13H	coa_bin_390	1	1	936	6271	82.92	10.92	12484	2903525	2506
Axial Seamount	Marker 33	2013	30	FS904_30_13H	coa_bin_390	1	1	1464	5088	82.92	10.92	12484	2903525	2506
Axial Seamount	Marker 33	2014	80	FS908_80_TP2_13H7	coa_bin_390	1	1	2691	18720	82.92	10.92	12484	2903525	2506
Axial Seamount	Marker 113	2013	55	FS903_55_13H	coa_bin_4	2	2	3048	10695	51.41	2.68	5083	1817836	1763
Axial Seamount	Marker 33	2013	80	FS904_80_13H	coa_bin_4	1	1	2958	5567	51.41	2.68	5083	1817836	1763
Axial Seamount	Marker 113	2013	80	LVWS1_80_TP1_13H	coa_bin_4	2	2	2325	8465	51.41	2.68	5083	1817836	1763
Axial Seamount	Anemone	2013	80	LVWS2_80_TP1_13H	coa_bin_4	2	2	2223	6563	51.41	2.68	5083	1817836	1763
Axial Seamount	Marker 113	2013	30	FS903_30_13H	coa_bin_41	93	57	104169	743333	95.35	5.83	14124	2241569	2452
Axial Seamount	Marker 33	2013	30	FS904_30_13H	coa_bin_41	102	63	105911	816341	95.35	5.83	14124	2241569	2452
Axial Seamount	Marker 33	2013	55	FS904_55_13H	coa_bin_41	3	3	3771	45986	95.35	5.83	14124	2241569	2452
Axial Seamount	Marker 33	2014	80	FS908_80_TP2_13H7	coa_bin_41	1	1	1809	22248	95.35	5.83	14124	2241569	2452
Axial Seamount	Marker 113	2014	55	LVWS4_55_TP1_13H	coa_bin_41	4	4	4026	88502	95.35	5.83	14124	2241569	2452
Axial Seamount	Anemone	2014	30	LVWS5_30_TP1_13H	coa_bin_41	24	17	25989	182640	95.35	5.83	14124	2241569	2452
Axial Seamount	Anemone	2014	30	LVWS5_30_TP2_13H	coa_bin_41	1	1	2571	3088	95.35	5.83	14124	2241569	2452
Axial Seamount	Anemone	2014	55	LVWS5_55_TP1_13H	coa_bin_41	5	5	2265	62596	95.35	5.83	14124	2241569	2452
Axial Seamount	Anemone	2014	55	LVWS5_55_TP2_13H	coa_bin_41	3	3	3996	52693	95.35	5.83	14124	2241569	2452
Axial Seamount	Marker 33	2014	30	LVWS6_30_TP1_13H	coa_bin_41	47	26	47595	330875	95.35	5.83	14124	2241569	2452
Axial Seamount	Marker 33	2014	30	LVWS6_30_TP2_13H	coa_bin_41	22	16	24243	129342	95.35	5.83	14124	2241569	2452
Axial Seamount	Marker 33	2014	55	LVWS6_55_TP1_13H	coa_bin_41	7	7	5055	98682	95.35	5.83	14124	2241569	2452
Axial Seamount	Marker 33	2013	30	FS904_30_13H	coa_bin_43	1	1	755	3558	64.32	0.4	6304	1180590	1343
Axial Seamount	Marker 33	2013	55	FS904_55_13H	coa_bin_43	1	1	1266	3585	64.32	0.4	6304	1180590	1343
Axial Seamount	Marker 33	2013	80	FS904_80_13H	coa_bin_43	1	1	1266	3585	64.32	0.4	6304	1180590	1343
Axial Seamount	Anemone	2013	80	LVWS2_80_TP1_13H	coa_bin_43	1	1	165	3558	64.32	0.4	6304	1180590	1343
Axial Seamount	Marker 33	2013	80	FS904_80_13H	coa_bin_44	5	5	3737	30347	62.06	0.95	4884	1120141	1402
Axial Seamount	Marker 33	2014	80	FS908_80_TP1_13H	coa_bin_44	1	1	1986	3075	62.06	0.95	4884	1120141	1402
Axial Seamount	Marker 113	2013	80	LVWS1_80_TP1_13H	coa_bin_44	1	1	222	3473	62.06	0.95	4884	1120141	1402
Axial Seamount	Anemone	2013	80	LVWS2_80_TP1_13H	coa_bin_44	1	1	222	3473	62.06	0.95	4884	1120141	1402
Axial Seamount	Marker 33	2014	55	LVWS6_55_TP1_13H	coa_bin_44	2	2	2583	6206	62.06	0.95	4884	1120141	1402
Axial Seamount	Marker 113	2013	30	FS903_30_13H	coa_bin_45	5	4	4721	27346	63.98	0.52	4779	1061576	1213
Axial Seamount	Marker 113	2013	55	FS903_55_13H	coa_bin_45	2	2	2646	7976	63.98	0.52	4779	1061576	1213
Axial Seamount	Marker 33	2013	55	FS904_55_13H	coa_bin_45	3	3	4764	12573	63.98	0.52	4779	1061576	1213
Axial Seamount	Marker 33	2013	80	FS904_80_13H	coa_bin_45	6	6	5676	42164	63.98	0.52	4779	1061576	1213
Axial Seamount	Marker 113	2014	80	FS906_80_TP1_13H	coa_bin_45	1	1	624	5824	63.98	0.52	4779	1061576	1213
Axial Seamount	Marker 33	2014	80	FS908_80_TP1_13H	coa_bin_45	241	136	250717	686712	63.98	0.52	4779	1061576	1213
Axial Seamount	Marker 33	2014	80	FS908_80_TP2_13H7	coa_bin_45	312	160	311541	775085	63.98	0.52	4779	1061576	1213
Axial Seamount	Marker 113	2013	80	LVWS1_80_TP1_13H	coa_bin_45	8	8	9888	34897	63.98	0.52	4779	1061576	1213
Axial Seamount	Anemone	2013	80	LVWS2_80_TP1_13H	coa_bin_45	7	6	9960	23961	63.98	0.52	4779	1061576	1213
Axial Seamount	Marker 113	2014	55	LVWS4_55_TP2_13H	coa_bin_45	1	1	297	2513	63.98	0.52	4779	1061576	1213
Axial Seamount	Marker 33	2014	30	LVWS6_30_TP2_13H	coa_bin_45	3	3	2480	17116	63.98	0.52	4779	1061576	1213
Axial Seamount	Marker 33	2014	55	LVWS6_55_TP1_13H	coa_bin_45	1	1	297	2513	63.98	0.52	4779	1061576	1213
Axial Seamount	Marker 33	2014	55	LVWS6_55_TP2_13H	coa_bin_45	1	1	317	9433	63.98	0.52	4779	1061576	1213
Axial Seamount	Marker 113	2013	30	FS903_30_13H	coa_bin_47	1	1	495	4004	92.01	4.06	69567	1858628	1814
Axial Seamount	Marker 113	2013	55	FS903_55_13H	coa_bin_47	1	1	86	97158	92.01	4.06	69567	1858628	1814
Axial Seamount	Marker 33	2013	55	FS904_55_13H	coa_bin_47	1	1	93	58679	92.01	4.06	69567	1858628	1814
Axial Seamount	Marker 33	2013	80	FS904_80_13H	coa_bin_47	1	1	2181	60095	92.01	4.06	69567	1858628	1814
Axial Seamount	Anemone	2014	80	FS907_80_13H	coa_bin_47	1	1	77	2645	92.01	4.06	69567	1858628	1814
Axial Seamount	Anemone	2013	80	LVWS2_80_TP1_13H	coa_bin_47	1	1	1559	2821	92.01	4.06	69567	1858628	1814
Axial Seamount	Marker 33	2014	30	LVWS6_30_TP2_13H	coa_bin_47	1	1	1296	175094	92.01	4.06	69567	1858628	1814
Axial Seamount	Marker 33	2013	30	FS904_30_13H	coa_bin_48	1	1	543	13738	94	2	14437	1831648	1920
Axial Seamount	Marker 33	2014	55	LVWS6_55_TP1_13H	coa_bin_48	1	1	342	12520	94	2	14437	1831648	1920
Axial Seamount	Marker 33	2013	30	FS904_30_13H	coa_bin_5	3	1	4411	15626	77.22	2.51	8820	1400467	1494
Axial Seamount	Anemone	2013	80	LVWS2_80_TP1_13H	coa_bin_5	1	1	1558	15626	77.22	2.51	8820	1400467	1494
Axial Seamount	Marker 113	2013	30	FS903_30_13H	coa_bin_53	5	5	4617	31936	38.81	2.48	4149	721497	895
Axial Seamount	Marker 113	2013	55	FS903_55_13H	coa_bin_53	1	1	471	5549	38.81	2.48	4149	721497	895
Axial Seamount	Marker 33	2013	30	FS904_30_13H	coa_bin_53	9	9	6015	55758	38.81	2.48	4149	721497	895
Axial Seamount	Marker 33	2013	55	FS904_55_13H	coa_bin_53	1	1	537	9197	38.81	2.48	4149	721497	895
Axial Seamount	Marker 33	2014	80	FS908_80_TP1_13H	coa_bin_53	1	1	1059	3533	38.81	2.48	4149	721497	895
Axial Seamount	Marker 113	2014	55	LVWS4_55_TP1_13H	coa_bin_53	1	1	369	9197	38.81	2.48	4149	721497	895
Axial Seamount	Anemone	2014	30	LVWS5_30_TP1_13H	coa_bin_53	1	1	510	4749	38.81	2.48	4149	721497	895
Axial Seamount	Anemone	2014	55	LVWS5_55_TP1_13H	coa_bin_53	2	2	903	9973	38.81	2.48	4149	721497	895
Axial Seamount	Marker 33	2014	30	LVWS6_30_TP1_13H	coa_bin_53	2	2	1062	14190	38.81	2.48	4149	721497	895
Axial Seamount	Marker 33	2014	30	LVWS6_30_TP2_13H	coa_bin_53	2	2	2067	18703	38.81	2.48	4149	721497	895
Axial Seamount	Marker 33	2014	55	LVWS6_55_TP1_13H	coa_bin_53	4	4	4434	21927	38.81	2.48	4149	721497	895
Axial Seamount	Marker 113	2013	30	FS903_30_13H	coa_bin_54	7	6	9243	62162	79.87	8.47	6768	1520200	1652
Axial Seamount	Marker 113	2013	55	FS903_55_13H	coa_bin_54	8	8	11496	82483	79.87	8.47	6768	1520200	1652
Axial Seamount	Marker 33	2013	30	FS904_30_13H	coa_bin_54	15	14	16086	159845	79.87	8.47	6768	1520200	1652
Axial Seamount	Marker 33	2013	55	FS904_55_13H	coa_bin_54	4	4	5274	15894	79.87	8.47	6768	1520200	1652
Axial Seamount	Anemone	2014	80	FS907_80_13H	coa_bin_54	1	1	77	6202	79.87	8.47	6768	1520200	1652
Axial Seamount	Marker 33	2014	80	FS908_80_TP2_13H7	coa_bin_54	1	1	777	10244	79.87	8.47	6768	1520200	1652
Axial Seamount	Marker 113	2014	55	LVWS4_55_TP1_13H	coa_bin_54	4	4	4074	75350	79.87	8.47	6768	1520200	1652
Axial Seamount	Marker 113	2014	55	LVWS4_55_TP2_13H	coa_bin_54	5	5	5610	34400	79.87	8.47	6768	1520200	1652
Axial Seamount	Anemone	2014	30	LVWS5_30_TP1_13H	coa_bin_54	1	1	1050	6934	79.87	8.47	6768	1520200	1652
Axial Seamount	Anemone	2014	55	LVWS5_55_TP1_13H	coa_bin_54	6	6	4490	46275	79.87	8.47	6768	1520200	1652
Axial Seamount	Anemone	2014	55	LVWS5_55_TP2_13H	coa_bin_54	2	2	2535	27894	79.87	8.47	6768	1520200	1652
Axial Seamount	Marker 33	2014	30	LVWS6_30_TP1_13H	coa_bin_54	6	6	6489	97178	79.87	8.47	6768	1520200	1652
Axial Seamount	Marker 33	2014	30	LVWS6_30_TP2_13H	coa_bin_54	1	1	678	14890	79.87	8.47	6768	1520200	1652
Axial Seamount	Marker 33	2014	55	LVWS6_55_TP1_13H	coa_bin_54	13	13	14646	138157	79.87	8.47	6768	1520200	1652
Axial Seamount	Marker 33	2014	55	LVWS6_55_TP2_13H	coa_bin_54	1	1	1719	7825	79.87	8.47	6768	1520200	1652
Axial Seamount	Marker 113	2013	55	FS903_55_13H	coa_bin_55	1	1	927	11318	91.18	2.43	10001	2140740	2197
Axial Seamount	Marker 33	2013	30	FS904_30_13H	coa_bin_55	1	1	825	5651	91.18	2.43	10001	2140740	2197
Axial Seamount	Marker 33	2013	55	FS904_55_13H	coa_bin_55	5	3	5853	21626	91.18	2.43	10001	2140740	2197
Axial Seamount	Marker 113	2014	80	FS906_80_TP1_13H	coa_bin_55	1	1	3192	6740	91.18	2.43	10001	2140740	2197
Axial Seamount	Anemone	2014	55	LVWS5_55_TP1_13H	coa_bin_55	1	1	927	11318	91.18	2.43	10001	2140740	2197
Axial Seamount	Marker 113	2013	80	LVWS1_80_TP1_13H	coa_bin_59	1	1	4263	5898	71.51	3.01	7461	2104151	2023
Axial Seamount	Marker 113	2013	55	FS903_55_13H	coa_bin_64	1	1	1191	7317	71.02	6.69	5643	1070853	1147
Axial Seamount	Marker 33	2013	30	FS904_30_13H	coa_bin_64	1	1	525	5210	71.02	6.69	5643	1070853	1147
Axial Seamount	Marker 33	2013	55	FS904_55_13H	coa_bin_64	1	1	1191	7317	71.02	6.69	5643	1070853	1147
Axial Seamount	Marker 113	2014	80	FS906_80_TP1_13H	coa_bin_64	1	1	1050	7993	71.02	6.69	5643	1070853	1147
Axial Seamount	Anemone	2014	80	FS907_80_13H	coa_bin_64	1	1	1134	7460	71.02	6.69	5643	1070853	1147
Axial Seamount	Anemone	2014	55	LVWS5_55_TP1_13H	coa_bin_64	1	1	1344	7323	71.02	6.69	5643	1070853	1147
Axial Seamount	Marker 113	2013	55	FS903_55_13H	coa_bin_68	1	1	285	26004	81.35	0	5836	945173	1094
Axial Seamount	Marker 33	2013	30	FS904_30_13H	coa_bin_68	1	1	1830	9455	81.35	0	5836	945173	1094
Axial Seamount	Marker 33	2013	55	FS904_55_13H	coa_bin_68	2	2	1211	13714	81.35	0	5836	945173	1094
Axial Seamount	Marker 113	2014	80	FS906_80_TP1_13H	coa_bin_68	1	1	1656	6113	81.35	0	5836	945173	1094
Axial Seamount	Anemone	2014	80	FS907_80_13H	coa_bin_68	1	1	77	8966	81.35	0	5836	945173	1094
Axial Seamount	Marker 33	2014	80	FS908_80_TP1_13H	coa_bin_68	1	1	1656	6113	81.35	0	5836	945173	1094
Axial Seamount	Marker 113	2014	55	LVWS4_55_TP1_13H	coa_bin_68	1	1	77	9560	81.35	0	5836	945173	1094
Axial Seamount	Marker 33	2014	55	LVWS6_55_TP1_13H	coa_bin_68	1	1	3399	4870	81.35	0	5836	945173	1094
Axial Seamount	Marker 113	2013	30	FS903_30_13H	coa_bin_71	1	1	711	13916	91.51	0.73	13123	600504	592
Axial Seamount	Marker 33	2013	30	FS904_30_13H	coa_bin_71	1	1	963	22204	91.51	0.73	13123	600504	592
Axial Seamount	Marker 33	2013	80	FS904_80_13H	coa_bin_71	2	2	2412	57928	91.51	0.73	13123	600504	592
Axial Seamount	Marker 113	2014	55	LVWS4_55_TP1_13H	coa_bin_71	1	1	963	22204	91.51	0.73	13123	600504	592
Axial Seamount	Anemone	2013	80	LVWS2_80_TP1_13H	coa_bin_73	1	1	333	3608	66.28	0	3598	355854	349
Axial Seamount	Marker 113	2013	30	FS903_30_13H	coa_bin_74	1	1	507	3414	78.88	6.63	5585	2653427	2999
Axial Seamount	Marker 33	2013	30	FS904_30_13H	coa_bin_74	3	3	5082	10509	78.88	6.63	5585	2653427	2999
Axial Seamount	Anemone	2013	80	LVWS2_80_TP1_13H	coa_bin_74	2	2	314	25635	78.88	6.63	5585	2653427	2999
Axial Seamount	Marker 33	2014	30	LVWS6_30_TP1_13H	coa_bin_74	3	2	6000	9428	78.88	6.63	5585	2653427	2999
Axial Seamount	Marker 113	2013	30	FS903_30_13H	coa_bin_80	1	1	1224	3132	82.51	3.17	7126	2093004	2284
Axial Seamount	Marker 113	2013	55	FS903_55_13H	coa_bin_80	1	1	1224	3132	82.51	3.17	7126	2093004	2284
Axial Seamount	Marker 33	2013	30	FS904_30_13H	coa_bin_83	1	1	1539	2863	67.06	7.61	6134	2588891	2532
Axial Seamount	Marker 33	2013	55	FS904_55_13H	coa_bin_83	4	4	5070	32138	67.06	7.61	6134	2588891	2532
Axial Seamount	Marker 33	2013	80	FS904_80_13H	coa_bin_83	1	1	1350	8211	67.06	7.61	6134	2588891	2532
Axial Seamount	Marker 113	2013	80	LVWS1_80_TP1_13H	coa_bin_83	1	1	1350	8211	67.06	7.61	6134	2588891	2532
Axial Seamount	Marker 33	2014	30	LVWS6_30_TP2_13H	coa_bin_83	1	1	2028	18608	67.06	7.61	6134	2588891	2532
Axial Seamount	Marker 113	2013	55	FS903_55_13H	coa_bin_85	2	2	5283	25664	86.39	1.42	6323	2304252	2505
Axial Seamount	Marker 33	2013	80	FS904_80_13H	coa_bin_85	1	1	2622	15032	86.39	1.42	6323	2304252	2505
Axial Seamount	Marker 113	2014	55	LVWS4_55_TP1_13H	coa_bin_85	1	1	906	14188	86.39	1.42	6323	2304252	2505
Axial Seamount	Marker 113	2013	30	FS903_30_13H	coa_bin_86	6	6	10173	27366	54.87	5.98	3702	896427	977
Axial Seamount	Marker 113	2013	55	FS903_55_13H	coa_bin_86	6	5	8490	24649	54.87	5.98	3702	896427	977
Axial Seamount	Marker 33	2013	30	FS904_30_13H	coa_bin_86	5	5	8550	20089	54.87	5.98	3702	896427	977
Axial Seamount	Marker 33	2013	55	FS904_55_13H	coa_bin_86	3	3	3825	11904	54.87	5.98	3702	896427	977
Axial Seamount	Anemone	2014	80	FS907_80_13H	coa_bin_86	1	1	77	3431	54.87	5.98	3702	896427	977
Axial Seamount	Marker 33	2014	80	FS908_80_TP1_13H	coa_bin_86	5	4	5385	15785	54.87	5.98	3702	896427	977
Axial Seamount	Marker 33	2014	80	FS908_80_TP2_13H7	coa_bin_86	6	5	8778	27676	54.87	5.98	3702	896427	977
Axial Seamount	Marker 113	2013	80	LVWS1_80_TP1_13H	coa_bin_86	1	1	1407	4195	54.87	5.98	3702	896427	977
Axial Seamount	Anemone	2013	80	LVWS2_80_TP1_13H	coa_bin_86	5	3	5386	11763	54.87	5.98	3702	896427	977
Axial Seamount	Marker 113	2014	55	LVWS4_55_TP1_13H	coa_bin_86	6	4	6828	18035	54.87	5.98	3702	896427	977
Axial Seamount	Marker 113	2014	55	LVWS4_55_TP2_13H	coa_bin_86	2	2	4197	12702	54.87	5.98	3702	896427	977
Axial Seamount	Anemone	2014	30	LVWS5_30_TP1_13H	coa_bin_86	2	2	1929	8678	54.87	5.98	3702	896427	977
Axial Seamount	Anemone	2014	55	LVWS5_55_TP1_13H	coa_bin_86	3	3	3660	16161	54.87	5.98	3702	896427	977
Axial Seamount	Anemone	2014	55	LVWS5_55_TP2_13H	coa_bin_86	1	1	1788	5855	54.87	5.98	3702	896427	977
Axial Seamount	Marker 33	2014	30	LVWS6_30_TP1_13H	coa_bin_86	4	4	5454	16572	54.87	5.98	3702	896427	977
Axial Seamount	Marker 33	2014	55	LVWS6_55_TP1_13H	coa_bin_86	7	7	11535	32100	54.87	5.98	3702	896427	977
Axial Seamount	Marker 33	2014	55	LVWS6_55_TP2_13H	coa_bin_86	1	1	936	8830	54.87	5.98	3702	896427	977
Axial Seamount	Anemone	2014	80	FS907_80_13H	coa_bin_87	1	1	2277	18494	85.85	3.12	19161	1426596	1308
Axial Seamount	Marker 113	2013	55	FS903_55_13H	coa_bin_93	1	1	543	7527	80.62	4.04	5164	3167472	3044
Axial Seamount	Marker 33	2013	55	FS904_55_13H	coa_bin_93	3	3	3783	29464	80.62	4.04	5164	3167472	3044
Axial Seamount	Marker 113	2014	55	LVWS4_55_TP1_13H	coa_bin_93	1	1	480	5978	80.62	4.04	5164	3167472	3044
Axial Seamount	Anemone	2014	55	LVWS5_55_TP1_13H	coa_bin_93	2	2	2094	12691	80.62	4.04	5164	3167472	3044
Axial Seamount	Marker 113	2013	30	FS903_30_13H	coa_bin_95	3	2	5823	7636	94.66	36.32	6276	3411458	3873
Axial Seamount	Marker 113	2013	55	FS903_55_13H	coa_bin_95	1	1	156	18980	94.66	36.32	6276	3411458	3873
Axial Seamount	Marker 33	2013	30	FS904_30_13H	coa_bin_95	8	5	8692	36849	94.66	36.32	6276	3411458	3873
Axial Seamount	Marker 33	2013	80	FS904_80_13H	coa_bin_95	2	2	2577	21392	94.66	36.32	6276	3411458	3873
Axial Seamount	Anemone	2014	80	FS907_80_13H	coa_bin_95	1	1	636	11580	94.66	36.32	6276	3411458	3873
Axial Seamount	Marker 113	2013	80	LVWS1_80_TP1_13H	coa_bin_95	1	1	76	7764	94.66	36.32	6276	3411458	3873
Axial Seamount	Marker 113	2014	55	LVWS4_55_TP1_13H	coa_bin_95	1	1	1191	19731	94.66	36.32	6276	3411458	3873
Axial Seamount	Anemone	2014	30	LVWS5_30_TP1_13H	coa_bin_95	2	1	4086	4373	94.66	36.32	6276	3411458	3873
Axial Seamount	Marker 33	2014	30	LVWS6_30_TP1_13H	coa_bin_95	6	3	8235	27367	94.66	36.32	6276	3411458	3873
Axial Seamount	Marker 33	2014	30	LVWS6_30_TP2_13H	coa_bin_95	3	3	5967	27367	94.66	36.32	6276	3411458	3873
Axial Seamount	Marker 33	2014	55	LVWS6_55_TP1_13H	coa_bin_95	1	1	1191	19731	94.66	36.32	6276	3411458	3873
Axial Seamount	Marker 113	2013	30	FS903_30_13H	coa_bin_96	1	1	1551	11028	98.6	4.56	20572	3283668	3171
Axial Seamount	Marker 113	2013	55	FS903_55_13H	coa_bin_96	1	1	368	36550	98.6	4.56	20572	3283668	3171
Axial Seamount	Marker 33	2013	30	FS904_30_13H	coa_bin_96	1	1	1560	16377	98.6	4.56	20572	3283668	3171
Axial Seamount	Anemone	2014	80	FS907_80_13H	coa_bin_96	1	1	1287	21700	98.6	4.56	20572	3283668	3171
Axial Seamount	Marker 33	2014	80	FS908_80_TP2_13H7	coa_bin_96	1	1	1560	16377	98.6	4.56	20572	3283668	3171
Axial Seamount	Anemone	2014	55	LVWS5_55_TP1_13H	coa_bin_96	1	1	1962	25413	98.6	4.56	20572	3283668	3171
Axial Seamount	Marker 33	2014	30	LVWS6_30_TP1_13H	coa_bin_96	1	1	1422	18811	98.6	4.56	20572	3283668	3171
Axial Seamount	Marker 113	2013	30	FS903_30_13H	coa_bin_97	8	8	7923	84200	83.1	1.31	7945	1469005	1591
Axial Seamount	Marker 113	2013	55	FS903_55_13H	coa_bin_97	34	15	31248	99456	83.1	1.31	7945	1469005	1591
Axial Seamount	Marker 33	2013	30	FS904_30_13H	coa_bin_97	1	1	1248	11512	83.1	1.31	7945	1469005	1591
Axial Seamount	Marker 33	2013	55	FS904_55_13H	coa_bin_97	25	13	20745	126105	83.1	1.31	7945	1469005	1591
Axial Seamount	Marker 33	2013	80	FS904_80_13H	coa_bin_97	1	1	360	13053	83.1	1.31	7945	1469005	1591
Axial Seamount	Marker 113	2014	80	FS906_80_TP1_13H	coa_bin_97	1	1	492	6378	83.1	1.31	7945	1469005	1591
Axial Seamount	Marker 33	2014	80	FS908_80_TP1_13H	coa_bin_97	4	4	5514	39478	83.1	1.31	7945	1469005	1591
Axial Seamount	Marker 113	2013	30	FS903_30_13H	coa_bin_98	10	10	11424	59649	75.99	0.59	4525	1716270	2016
Axial Seamount	Marker 113	2013	55	FS903_55_13H	coa_bin_98	6	6	7113	46029	75.99	0.59	4525	1716270	2016
Axial Seamount	Marker 33	2013	30	FS904_30_13H	coa_bin_98	9	9	11061	39078	75.99	0.59	4525	1716270	2016
Axial Seamount	Marker 113	2014	55	LVWS4_55_TP1_13H	coa_bin_98	5	5	5169	22567	75.99	0.59	4525	1716270	2016
Axial Seamount	Anemone	2014	55	LVWS5_55_TP1_13H	coa_bin_98	2	2	1881	6963	75.99	0.59	4525	1716270	2016
Axial Seamount	Anemone	2014	55	LVWS5_55_TP2_13H	coa_bin_98	2	2	1803	9289	75.99	0.59	4525	1716270	2016
Axial Seamount	Marker 33	2014	30	LVWS6_30_TP1_13H	coa_bin_98	2	2	1620	8625	75.99	0.59	4525	1716270	2016
Axial Seamount	Marker 33	2014	55	LVWS6_55_TP1_13H	coa_bin_98	7	7	7545	27866	75.99	0.59	4525	1716270	2016

## Sheet: Suppl 7. Input to MAGS
Table S7. Final MAGs active in the 13C-enriched fraction of RNA-SIP experiments selected to include in the main text based on percentage of their coding genome expressed [length of expressed genes in the MAG (bp)/MAG genome length (bp)] . Those with a coding percentage of >4% were included.
bin	relabel	grouping	FS903_30_13H	LVWS5_30_TP1_13H	LVWS5_30_TP2_13H	FS904_30_13H	LVWS6_30_TP1_13H	LVWS6_30_TP2_13H	FS903_55_13H	LVWS4_55_TP1_13H	LVWS4_55_TP2_13H	LVWS5_55_TP1_13H	LVWS5_55_TP2_13H	FS904_55_13H	LVWS6_55_TP1_13H	LVWS6_55_TP2_13H	LVWS1_80_TP1_13H	FS906_80_TP1_13H	LVWS2_80_TP1_13H	FS907_80_13H	FS904_80_13H	FS908_80_TP1_13H	FS908_80_TP2_13H
coa_bin_285	Aquificales_bin_285	Aquificota	0	0.010356	0.0054887	0	0	0	0.00262576	0	0	0.0496622	0.0199938	0	0	0	0	0.0263244	0.816398	0.842378	0.00081178	0.00256897	0.021898
coa_bin_324	Desulfurobacteriaceae_bin_324	Aquificota	0	0.00905242	0	0.000884841	0.00218015	0.00103969	0.0020548	0.00212608	0	0.00452498	0	0	0.0017918	0.000587436	0.0170209	0.734178	0.0260971	0.421778	0.0272949	0.788634	0.0414564
coa_bin_320	Thermovibrio_bin_320	Aquificota	0	0.011553	0.00050013	0	0	0.00482171	0.00275299	0	0	0.000288712	0	0	0.000650169	0.00218239	0.0363663	0.937871	0.874492	0.637972	0.273388	0.911625	0.726236
coa_bin_374	Thermovibrio_bin_374	Aquificota	0.00195765	0.0128304	0.0143307	0.00257391	0.00312484	0.00587296	0.0103044	0.0127752	0.00941372	0.0188049	0.0128383	0.0179934	0.0154972	0.00412653	0.000526977	0.350399	0.875552	0.376688	0.101905	0.728734	0.31981
coa_bin_335	Methanothermococcus_A_bin_335	Archaea	0	0	0.000869021	0.0032169	0	0.000172062	0.511464	0	0	0.000869021	0.000869021	0.457608	0	0.00154583	0.00142114	0	0.000349568	0	0.000172062	0.00259889	0.0016923
coa_bin_370	Nanoarchaeia_bin_370	Archaea	0	0	0	0	0	0	0	0	0	0	0	0	0	0	0	0.135403	0	0	0	0	0
coa_bin_303	Caldithrix_bin_303	Calditrichota	0	0	0	0.00205819	0.00027235	0	0.00773018	0	0	0	0	0.234073	0.0307598	0.0285222	0.000355546	0	0.000705598	0.000342988	0	0	0
coa_bin_340	Nautiliaceae_bin_340	Campylobacteria	0.00491184	0.0260651	0.0440563	0.00967086	0.00392793	0.000555491	0.162644	0.07478	0.121961	0.294815	0.0521474	0.122326	0.250097	0.0263107	0	0.00299295	0.000261862	0.000548622	0	0	0
coa_bin_102	Hydrogenimonas_bin_102	Hydrogenimonadaceae	0.012472	0.00433457	0.000181159	0.450321	0.191559	0.198268	0.298207	0.283777	0.00195151	0.0391211	0.265964	0.0234658	0.419532	0.000661796	0	0.000213562	0	0	0	0	0
coa_bin_104	Hydrogenimonas_bin_104	Hydrogenimonadaceae	0.000592985	0.152838	0.00627983	0.0269482	0.430429	0.0120253	0.0184039	0.0146886	0.000547136	0.00519168	0.00735118	0.00684378	0.0301327	0.000530324	0	0	0.000898647	0.000644948	0	0	0.00201737
coa_bin_41	Sulfurimonas_bin_41	Sulfurimonadaceae	0.0464715	0.0115941	0.00114696	0.0472486	0.0212329	0.0108152	0	0.00179606	0	0.00101045	0.00178268	0.0016823	0.00225512	0	0	0	0	0	0	0	0.000807024
0	<1 %
0.0107394	1.1-2.5%
0.0263244	2.51%-5%
0.07478	5.1-10%
0.135403	10.1-25%
0.350399	25-50%
0.734178	50-75%
0.937871	>75%

## Sheet: Suppl 8. Input bubble plot
Table S8. Selected genes (as annotated with KEGG Orthology numbers) in the 13C-enriched RNA-SIP metatranscriptomes related to oxygen, hydrogen, nitrogen, sulfur, methane, and carbon fixation that served as the input to Figure 5 in the main text.
sample	gene_id	TPM	Function	Nutrient	FUNCTION_ORDER_BUBBLE	SAMPLE_ORDER_BUBBLE	NUTRIENT_ORDER_BUBBLE	TPM_NEW
Anemone_2013_RNA	KO:K00394	1411.04	Adenylylsulfate reductase (aprAB)	Sulfur	Adenylylsulfate reductase (aprAB)	Anemone_2013_RNA	Sulfur	1920
Marker113_2013_30_13H	KO:K00394	2.4418	Adenylylsulfate reductase (aprAB)	Sulfur	Adenylylsulfate reductase (aprAB)	Marker113_2013_30_13H	Sulfur	2.4418
Marker113_2013_55_13H	KO:K00394	0	Adenylylsulfate reductase (aprAB)	Sulfur	Adenylylsulfate reductase (aprAB)	Marker113_2013_55_13H	Sulfur	0
Marker113_2013_RNA	KO:K00394	3139.54	Adenylylsulfate reductase (aprAB)	Sulfur	Adenylylsulfate reductase (aprAB)	Marker113_2013_RNA	Sulfur	3686.91
Marker33_2013_30_13H	KO:K00394	10.8226	Adenylylsulfate reductase (aprAB)	Sulfur	Adenylylsulfate reductase (aprAB)	Marker33_2013_30_13H	Sulfur	10.8226
Marker33_2013_55_13H	KO:K00394	0	Adenylylsulfate reductase (aprAB)	Sulfur	Adenylylsulfate reductase (aprAB)	Marker33_2013_55_13H	Sulfur	0
Marker33_2013_80_13H	KO:K00394	1953.27	Adenylylsulfate reductase (aprAB)	Sulfur	Adenylylsulfate reductase (aprAB)	Marker33_2013_80_13H	Sulfur	2328.9
Marker33_2013_RNA	KO:K00394	2785.94	Adenylylsulfate reductase (aprAB)	Sulfur	Adenylylsulfate reductase (aprAB)	Marker33_2013_RNA	Sulfur	3758.12
Marker113_2014_80_TP1_13H	KO:K00394	0	Adenylylsulfate reductase (aprAB)	Sulfur	Adenylylsulfate reductase (aprAB)	Marker113_2014_80_TP1_13H	Sulfur	0
Marker113_2014_RNA	KO:K00394	684.585	Adenylylsulfate reductase (aprAB)	Sulfur	Adenylylsulfate reductase (aprAB)	Marker113_2014_RNA	Sulfur	763.663
Anemone_2014_80_13H	KO:K00394	0	Adenylylsulfate reductase (aprAB)	Sulfur	Adenylylsulfate reductase (aprAB)	Anemone_2014_80_13H	Sulfur	0
Anemone_2014_RNA	KO:K00394	0	Adenylylsulfate reductase (aprAB)	Sulfur	Adenylylsulfate reductase (aprAB)	Anemone_2014_RNA	Sulfur	0
Marker33_2014_80_TP1_13H	KO:K00394	0	Adenylylsulfate reductase (aprAB)	Sulfur	Adenylylsulfate reductase (aprAB)	Marker33_2014_80_TP1_13H	Sulfur	0
Marker33_2014_80_TP2_13H7	KO:K00394	0	Adenylylsulfate reductase (aprAB)	Sulfur	Adenylylsulfate reductase (aprAB)	Marker33_2014_80_TP2_13H7	Sulfur	0
Marker33_2014_RNA	KO:K00394	4488.47	Adenylylsulfate reductase (aprAB)	Sulfur	Adenylylsulfate reductase (aprAB)	Marker33_2014_RNA	Sulfur	5416.81
Marker113_2013_80_TP1_13H	KO:K00394	0	Adenylylsulfate reductase (aprAB)	Sulfur	Adenylylsulfate reductase (aprAB)	Marker113_2013_80_TP1_13H	Sulfur	0
Anemone_2013_80_TP1_13H	KO:K00394	0	Adenylylsulfate reductase (aprAB)	Sulfur	Adenylylsulfate reductase (aprAB)	Anemone_2013_80_TP1_13H	Sulfur	0
Marker113_2014_55_TP1_13H	KO:K00394	0	Adenylylsulfate reductase (aprAB)	Sulfur	Adenylylsulfate reductase (aprAB)	Marker113_2014_55_TP1_13H	Sulfur	0
Marker113_2014_55_TP2_13H	KO:K00394	0	Adenylylsulfate reductase (aprAB)	Sulfur	Adenylylsulfate reductase (aprAB)	Marker113_2014_55_TP2_13H	Sulfur	0
Anemone_2014_30_TP1_13H	KO:K00394	0	Adenylylsulfate reductase (aprAB)	Sulfur	Adenylylsulfate reductase (aprAB)	Anemone_2014_30_TP1_13H	Sulfur	0
Anemone_2014_30_TP2_13H	KO:K00394	0	Adenylylsulfate reductase (aprAB)	Sulfur	Adenylylsulfate reductase (aprAB)	Anemone_2014_30_TP2_13H	Sulfur	0
Anemone_2014_55_TP1_13H	KO:K00394	0	Adenylylsulfate reductase (aprAB)	Sulfur	Adenylylsulfate reductase (aprAB)	Anemone_2014_55_TP1_13H	Sulfur	0
Anemone_2014_55_TP2_13H	KO:K00394	0	Adenylylsulfate reductase (aprAB)	Sulfur	Adenylylsulfate reductase (aprAB)	Anemone_2014_55_TP2_13H	Sulfur	0
Marker33_2014_30_TP1_13H	KO:K00394	91.9413	Adenylylsulfate reductase (aprAB)	Sulfur	Adenylylsulfate reductase (aprAB)	Marker33_2014_30_TP1_13H	Sulfur	114.927
Marker33_2014_30_TP2_13H	KO:K00394	39.8248	Adenylylsulfate reductase (aprAB)	Sulfur	Adenylylsulfate reductase (aprAB)	Marker33_2014_30_TP2_13H	Sulfur	39.8248
Marker33_2014_55_TP1_13H	KO:K00394	11.6498	Adenylylsulfate reductase (aprAB)	Sulfur	Adenylylsulfate reductase (aprAB)	Marker33_2014_55_TP1_13H	Sulfur	17.4747
Marker33_2014_55_TP2_13H	KO:K00394	0	Adenylylsulfate reductase (aprAB)	Sulfur	Adenylylsulfate reductase (aprAB)	Marker33_2014_55_TP2_13H	Sulfur	0
Anemone_2013_RNA	KO:K00395	508.964	Adenylylsulfate reductase (aprAB)	Sulfur	Adenylylsulfate reductase (aprAB)	Anemone_2013_RNA	Sulfur	1920
Marker113_2013_30_13H	KO:K00395	0	Adenylylsulfate reductase (aprAB)	Sulfur	Adenylylsulfate reductase (aprAB)	Marker113_2013_30_13H	Sulfur	2.4418
Marker113_2013_55_13H	KO:K00395	0	Adenylylsulfate reductase (aprAB)	Sulfur	Adenylylsulfate reductase (aprAB)	Marker113_2013_55_13H	Sulfur	0
Marker113_2013_RNA	KO:K00395	547.37	Adenylylsulfate reductase (aprAB)	Sulfur	Adenylylsulfate reductase (aprAB)	Marker113_2013_RNA	Sulfur	3686.91
Marker33_2013_30_13H	KO:K00395	0	Adenylylsulfate reductase (aprAB)	Sulfur	Adenylylsulfate reductase (aprAB)	Marker33_2013_30_13H	Sulfur	10.8226
Marker33_2013_55_13H	KO:K00395	0	Adenylylsulfate reductase (aprAB)	Sulfur	Adenylylsulfate reductase (aprAB)	Marker33_2013_55_13H	Sulfur	0
Marker33_2013_80_13H	KO:K00395	375.629	Adenylylsulfate reductase (aprAB)	Sulfur	Adenylylsulfate reductase (aprAB)	Marker33_2013_80_13H	Sulfur	2328.9
Marker33_2013_RNA	KO:K00395	972.173	Adenylylsulfate reductase (aprAB)	Sulfur	Adenylylsulfate reductase (aprAB)	Marker33_2013_RNA	Sulfur	3758.12
Marker113_2014_80_TP1_13H	KO:K00395	0	Adenylylsulfate reductase (aprAB)	Sulfur	Adenylylsulfate reductase (aprAB)	Marker113_2014_80_TP1_13H	Sulfur	0
Marker113_2014_RNA	KO:K00395	79.0783	Adenylylsulfate reductase (aprAB)	Sulfur	Adenylylsulfate reductase (aprAB)	Marker113_2014_RNA	Sulfur	763.663
Anemone_2014_80_13H	KO:K00395	0	Adenylylsulfate reductase (aprAB)	Sulfur	Adenylylsulfate reductase (aprAB)	Anemone_2014_80_13H	Sulfur	0
Anemone_2014_RNA	KO:K00395	0	Adenylylsulfate reductase (aprAB)	Sulfur	Adenylylsulfate reductase (aprAB)	Anemone_2014_RNA	Sulfur	0
Marker33_2014_80_TP1_13H	KO:K00395	0	Adenylylsulfate reductase (aprAB)	Sulfur	Adenylylsulfate reductase (aprAB)	Marker33_2014_80_TP1_13H	Sulfur	0
Marker33_2014_80_TP2_13H7	KO:K00395	0	Adenylylsulfate reductase (aprAB)	Sulfur	Adenylylsulfate reductase (aprAB)	Marker33_2014_80_TP2_13H7	Sulfur	0
Marker33_2014_RNA	KO:K00395	928.34	Adenylylsulfate reductase (aprAB)	Sulfur	Adenylylsulfate reductase (aprAB)	Marker33_2014_RNA	Sulfur	5416.81
Marker113_2013_80_TP1_13H	KO:K00395	0	Adenylylsulfate reductase (aprAB)	Sulfur	Adenylylsulfate reductase (aprAB)	Marker113_2013_80_TP1_13H	Sulfur	0
Anemone_2013_80_TP1_13H	KO:K00395	0	Adenylylsulfate reductase (aprAB)	Sulfur	Adenylylsulfate reductase (aprAB)	Anemone_2013_80_TP1_13H	Sulfur	0
Marker113_2014_55_TP1_13H	KO:K00395	0	Adenylylsulfate reductase (aprAB)	Sulfur	Adenylylsulfate reductase (aprAB)	Marker113_2014_55_TP1_13H	Sulfur	0
Marker113_2014_55_TP2_13H	KO:K00395	0	Adenylylsulfate reductase (aprAB)	Sulfur	Adenylylsulfate reductase (aprAB)	Marker113_2014_55_TP2_13H	Sulfur	0
Anemone_2014_30_TP1_13H	KO:K00395	0	Adenylylsulfate reductase (aprAB)	Sulfur	Adenylylsulfate reductase (aprAB)	Anemone_2014_30_TP1_13H	Sulfur	0
Anemone_2014_30_TP2_13H	KO:K00395	0	Adenylylsulfate reductase (aprAB)	Sulfur	Adenylylsulfate reductase (aprAB)	Anemone_2014_30_TP2_13H	Sulfur	0
Anemone_2014_55_TP1_13H	KO:K00395	0	Adenylylsulfate reductase (aprAB)	Sulfur	Adenylylsulfate reductase (aprAB)	Anemone_2014_55_TP1_13H	Sulfur	0
Anemone_2014_55_TP2_13H	KO:K00395	0	Adenylylsulfate reductase (aprAB)	Sulfur	Adenylylsulfate reductase (aprAB)	Anemone_2014_55_TP2_13H	Sulfur	0
Marker33_2014_30_TP1_13H	KO:K00395	22.9853	Adenylylsulfate reductase (aprAB)	Sulfur	Adenylylsulfate reductase (aprAB)	Marker33_2014_30_TP1_13H	Sulfur	114.927
Marker33_2014_30_TP2_13H	KO:K00395	0	Adenylylsulfate reductase (aprAB)	Sulfur	Adenylylsulfate reductase (aprAB)	Marker33_2014_30_TP2_13H	Sulfur	39.8248
Marker33_2014_55_TP1_13H	KO:K00395	5.82489	Adenylylsulfate reductase (aprAB)	Sulfur	Adenylylsulfate reductase (aprAB)	Marker33_2014_55_TP1_13H	Sulfur	17.4747
Marker33_2014_55_TP2_13H	KO:K00395	0	Adenylylsulfate reductase (aprAB)	Sulfur	Adenylylsulfate reductase (aprAB)	Marker33_2014_55_TP2_13H	Sulfur	0
Anemone_2013_RNA	KO:K00958	549.145	Sulfate adenylyltransferase (sat, met3)	Sulfur	Sulfate adenylyltransferase (sat, met3)	Anemone_2013_RNA	Sulfur	549.145
Marker113_2013_30_13H	KO:K00958	427.315	Sulfate adenylyltransferase (sat, met3)	Sulfur	Sulfate adenylyltransferase (sat, met3)	Marker113_2013_30_13H	Sulfur	427.315
Marker113_2013_55_13H	KO:K00958	139.43	Sulfate adenylyltransferase (sat, met3)	Sulfur	Sulfate adenylyltransferase (sat, met3)	Marker113_2013_55_13H	Sulfur	139.43
Marker113_2013_RNA	KO:K00958	981.399	Sulfate adenylyltransferase (sat, met3)	Sulfur	Sulfate adenylyltransferase (sat, met3)	Marker113_2013_RNA	Sulfur	981.399
Marker33_2013_30_13H	KO:K00958	79.3657	Sulfate adenylyltransferase (sat, met3)	Sulfur	Sulfate adenylyltransferase (sat, met3)	Marker33_2013_30_13H	Sulfur	79.3657
Marker33_2013_55_13H	KO:K00958	86.5318	Sulfate adenylyltransferase (sat, met3)	Sulfur	Sulfate adenylyltransferase (sat, met3)	Marker33_2013_55_13H	Sulfur	86.5318
Marker33_2013_80_13H	KO:K00958	75.1258	Sulfate adenylyltransferase (sat, met3)	Sulfur	Sulfate adenylyltransferase (sat, met3)	Marker33_2013_80_13H	Sulfur	75.1258
Marker33_2013_RNA	KO:K00958	902.805	Sulfate adenylyltransferase (sat, met3)	Sulfur	Sulfate adenylyltransferase (sat, met3)	Marker33_2013_RNA	Sulfur	902.805
Marker113_2014_80_TP1_13H	KO:K00958	77.4054	Sulfate adenylyltransferase (sat, met3)	Sulfur	Sulfate adenylyltransferase (sat, met3)	Marker113_2014_80_TP1_13H	Sulfur	77.4054
Marker113_2014_RNA	KO:K00958	346.981	Sulfate adenylyltransferase (sat, met3)	Sulfur	Sulfate adenylyltransferase (sat, met3)	Marker113_2014_RNA	Sulfur	346.981
Anemone_2014_80_13H	KO:K00958	0	Sulfate adenylyltransferase (sat, met3)	Sulfur	Sulfate adenylyltransferase (sat, met3)	Anemone_2014_80_13H	Sulfur	0
Anemone_2014_RNA	KO:K00958	264.617	Sulfate adenylyltransferase (sat, met3)	Sulfur	Sulfate adenylyltransferase (sat, met3)	Anemone_2014_RNA	Sulfur	264.617
Marker33_2014_80_TP1_13H	KO:K00958	147.928	Sulfate adenylyltransferase (sat, met3)	Sulfur	Sulfate adenylyltransferase (sat, met3)	Marker33_2014_80_TP1_13H	Sulfur	147.928
Marker33_2014_80_TP2_13H7	KO:K00958	50.0225	Sulfate adenylyltransferase (sat, met3)	Sulfur	Sulfate adenylyltransferase (sat, met3)	Marker33_2014_80_TP2_13H7	Sulfur	50.0225
Marker33_2014_RNA	KO:K00958	692.408	Sulfate adenylyltransferase (sat, met3)	Sulfur	Sulfate adenylyltransferase (sat, met3)	Marker33_2014_RNA	Sulfur	692.408
Marker113_2013_80_TP1_13H	KO:K00958	1172.14	Sulfate adenylyltransferase (sat, met3)	Sulfur	Sulfate adenylyltransferase (sat, met3)	Marker113_2013_80_TP1_13H	Sulfur	1172.14
Anemone_2013_80_TP1_13H	KO:K00958	7.96972	Sulfate adenylyltransferase (sat, met3)	Sulfur	Sulfate adenylyltransferase (sat, met3)	Anemone_2013_80_TP1_13H	Sulfur	7.96972
Marker113_2014_55_TP1_13H	KO:K00958	44.5167	Sulfate adenylyltransferase (sat, met3)	Sulfur	Sulfate adenylyltransferase (sat, met3)	Marker113_2014_55_TP1_13H	Sulfur	44.5167
Marker113_2014_55_TP2_13H	KO:K00958	169.377	Sulfate adenylyltransferase (sat, met3)	Sulfur	Sulfate adenylyltransferase (sat, met3)	Marker113_2014_55_TP2_13H	Sulfur	169.377
Anemone_2014_30_TP1_13H	KO:K00958	54.2035	Sulfate adenylyltransferase (sat, met3)	Sulfur	Sulfate adenylyltransferase (sat, met3)	Anemone_2014_30_TP1_13H	Sulfur	54.2035
Anemone_2014_30_TP2_13H	KO:K00958	0	Sulfate adenylyltransferase (sat, met3)	Sulfur	Sulfate adenylyltransferase (sat, met3)	Anemone_2014_30_TP2_13H	Sulfur	0
Anemone_2014_55_TP1_13H	KO:K00958	208.343	Sulfate adenylyltransferase (sat, met3)	Sulfur	Sulfate adenylyltransferase (sat, met3)	Anemone_2014_55_TP1_13H	Sulfur	208.343
Anemone_2014_55_TP2_13H	KO:K00958	332.471	Sulfate adenylyltransferase (sat, met3)	Sulfur	Sulfate adenylyltransferase (sat, met3)	Anemone_2014_55_TP2_13H	Sulfur	332.471
Marker33_2014_30_TP1_13H	KO:K00958	206.868	Sulfate adenylyltransferase (sat, met3)	Sulfur	Sulfate adenylyltransferase (sat, met3)	Marker33_2014_30_TP1_13H	Sulfur	206.868
Marker33_2014_30_TP2_13H	KO:K00958	39.8248	Sulfate adenylyltransferase (sat, met3)	Sulfur	Sulfate adenylyltransferase (sat, met3)	Marker33_2014_30_TP2_13H	Sulfur	39.8248
Marker33_2014_55_TP1_13H	KO:K00958	110.673	Sulfate adenylyltransferase (sat, met3)	Sulfur	Sulfate adenylyltransferase (sat, met3)	Marker33_2014_55_TP1_13H	Sulfur	110.673
Marker33_2014_55_TP2_13H	KO:K00958	0	Sulfate adenylyltransferase (sat, met3)	Sulfur	Sulfate adenylyltransferase (sat, met3)	Marker33_2014_55_TP2_13H	Sulfur	0
Anemone_2013_RNA	KO:K08352	877.293	Polysulfide/thiosulfate reductase (psrAC, phsAC)	Sulfur	Polysulfide/thiosulfate reductase (psrAC, phsAC)	Anemone_2013_RNA	Sulfur	936.225
Marker113_2013_30_13H	KO:K08352	2864.23	Polysulfide/thiosulfate reductase (psrAC, phsAC)	Sulfur	Polysulfide/thiosulfate reductase (psrAC, phsAC)	Marker113_2013_30_13H	Sulfur	2864.23
Marker113_2013_55_13H	KO:K08352	1626.68	Polysulfide/thiosulfate reductase (psrAC, phsAC)	Sulfur	Polysulfide/thiosulfate reductase (psrAC, phsAC)	Marker113_2013_55_13H	Sulfur	1626.68
Marker113_2013_RNA	KO:K08352	2078.14	Polysulfide/thiosulfate reductase (psrAC, phsAC)	Sulfur	Polysulfide/thiosulfate reductase (psrAC, phsAC)	Marker113_2013_RNA	Sulfur	2276.15
Marker33_2013_30_13H	KO:K08352	3596.71	Polysulfide/thiosulfate reductase (psrAC, phsAC)	Sulfur	Polysulfide/thiosulfate reductase (psrAC, phsAC)	Marker33_2013_30_13H	Sulfur	3993.54
Marker33_2013_55_13H	KO:K08352	8682.02	Polysulfide/thiosulfate reductase (psrAC, phsAC)	Sulfur	Polysulfide/thiosulfate reductase (psrAC, phsAC)	Marker33_2013_55_13H	Sulfur	8682.02
Marker33_2013_80_13H	KO:K08352	0	Polysulfide/thiosulfate reductase (psrAC, phsAC)	Sulfur	Polysulfide/thiosulfate reductase (psrAC, phsAC)	Marker33_2013_80_13H	Sulfur	0
Marker33_2013_RNA	KO:K08352	3001.7	Polysulfide/thiosulfate reductase (psrAC, phsAC)	Sulfur	Polysulfide/thiosulfate reductase (psrAC, phsAC)	Marker33_2013_RNA	Sulfur	3334.26
Marker113_2014_80_TP1_13H	KO:K08352	0	Polysulfide/thiosulfate reductase (psrAC, phsAC)	Sulfur	Polysulfide/thiosulfate reductase (psrAC, phsAC)	Marker113_2014_80_TP1_13H	Sulfur	677.297
Marker113_2014_RNA	KO:K08352	1314.68	Polysulfide/thiosulfate reductase (psrAC, phsAC)	Sulfur	Polysulfide/thiosulfate reductase (psrAC, phsAC)	Marker113_2014_RNA	Sulfur	1450.78
Anemone_2014_80_13H	KO:K08352	0	Polysulfide/thiosulfate reductase (psrAC, phsAC)	Sulfur	Polysulfide/thiosulfate reductase (psrAC, phsAC)	Anemone_2014_80_13H	Sulfur	0
Anemone_2014_RNA	KO:K08352	0	Polysulfide/thiosulfate reductase (psrAC, phsAC)	Sulfur	Polysulfide/thiosulfate reductase (psrAC, phsAC)	Anemone_2014_RNA	Sulfur	0
Marker33_2014_80_TP1_13H	KO:K08352	0	Polysulfide/thiosulfate reductase (psrAC, phsAC)	Sulfur	Polysulfide/thiosulfate reductase (psrAC, phsAC)	Marker33_2014_80_TP1_13H	Sulfur	201.03
Marker33_2014_80_TP2_13H7	KO:K08352	0	Polysulfide/thiosulfate reductase (psrAC, phsAC)	Sulfur	Polysulfide/thiosulfate reductase (psrAC, phsAC)	Marker33_2014_80_TP2_13H7	Sulfur	0
Marker33_2014_RNA	KO:K08352	1335.45	Polysulfide/thiosulfate reductase (psrAC, phsAC)	Sulfur	Polysulfide/thiosulfate reductase (psrAC, phsAC)	Marker33_2014_RNA	Sulfur	1528.43
Marker113_2013_80_TP1_13H	KO:K08352	0	Polysulfide/thiosulfate reductase (psrAC, phsAC)	Sulfur	Polysulfide/thiosulfate reductase (psrAC, phsAC)	Marker113_2013_80_TP1_13H	Sulfur	0
Anemone_2013_80_TP1_13H	KO:K08352	0	Polysulfide/thiosulfate reductase (psrAC, phsAC)	Sulfur	Polysulfide/thiosulfate reductase (psrAC, phsAC)	Anemone_2013_80_TP1_13H	Sulfur	0
Marker113_2014_55_TP1_13H	KO:K08352	4763.28	Polysulfide/thiosulfate reductase (psrAC, phsAC)	Sulfur	Polysulfide/thiosulfate reductase (psrAC, phsAC)	Marker113_2014_55_TP1_13H	Sulfur	5097.16
Marker113_2014_55_TP2_13H	KO:K08352	3048.78	Polysulfide/thiosulfate reductase (psrAC, phsAC)	Sulfur	Polysulfide/thiosulfate reductase (psrAC, phsAC)	Marker113_2014_55_TP2_13H	Sulfur	3048.78
Anemone_2014_30_TP1_13H	KO:K08352	5691.37	Polysulfide/thiosulfate reductase (psrAC, phsAC)	Sulfur	Polysulfide/thiosulfate reductase (psrAC, phsAC)	Anemone_2014_30_TP1_13H	Sulfur	5691.37
Anemone_2014_30_TP2_13H	KO:K08352	6666.67	Polysulfide/thiosulfate reductase (psrAC, phsAC)	Sulfur	Polysulfide/thiosulfate reductase (psrAC, phsAC)	Anemone_2014_30_TP2_13H	Sulfur	6666.67
Anemone_2014_55_TP1_13H	KO:K08352	27935.3	Polysulfide/thiosulfate reductase (psrAC, phsAC)	Sulfur	Polysulfide/thiosulfate reductase (psrAC, phsAC)	Anemone_2014_55_TP1_13H	Sulfur	27946.9
Anemone_2014_55_TP2_13H	KO:K08352	5652.01	Polysulfide/thiosulfate reductase (psrAC, phsAC)	Sulfur	Polysulfide/thiosulfate reductase (psrAC, phsAC)	Anemone_2014_55_TP2_13H	Sulfur	5836.72
Marker33_2014_30_TP1_13H	KO:K08352	505.677	Polysulfide/thiosulfate reductase (psrAC, phsAC)	Sulfur	Polysulfide/thiosulfate reductase (psrAC, phsAC)	Marker33_2014_30_TP1_13H	Sulfur	574.633
Marker33_2014_30_TP2_13H	KO:K08352	119.474	Polysulfide/thiosulfate reductase (psrAC, phsAC)	Sulfur	Polysulfide/thiosulfate reductase (psrAC, phsAC)	Marker33_2014_30_TP2_13H	Sulfur	119.474
Marker33_2014_55_TP1_13H	KO:K08352	2458.1	Polysulfide/thiosulfate reductase (psrAC, phsAC)	Sulfur	Polysulfide/thiosulfate reductase (psrAC, phsAC)	Marker33_2014_55_TP1_13H	Sulfur	2498.88
Marker33_2014_55_TP2_13H	KO:K08352	8406.89	Polysulfide/thiosulfate reductase (psrAC, phsAC)	Sulfur	Polysulfide/thiosulfate reductase (psrAC, phsAC)	Marker33_2014_55_TP2_13H	Sulfur	8406.89
Anemone_2013_RNA	KO:K08354	56.9236	Polysulfide/thiosulfate reductase (psrAC, phsAC)	Sulfur	Polysulfide/thiosulfate reductase (psrAC, phsAC)	Anemone_2013_RNA	Sulfur	936.225
Marker113_2013_30_13H	KO:K08354	0	Polysulfide/thiosulfate reductase (psrAC, phsAC)	Sulfur	Polysulfide/thiosulfate reductase (psrAC, phsAC)	Marker113_2013_30_13H	Sulfur	2864.23
Marker113_2013_55_13H	KO:K08354	0	Polysulfide/thiosulfate reductase (psrAC, phsAC)	Sulfur	Polysulfide/thiosulfate reductase (psrAC, phsAC)	Marker113_2013_55_13H	Sulfur	1626.68
Marker113_2013_RNA	KO:K08354	179.345	Polysulfide/thiosulfate reductase (psrAC, phsAC)	Sulfur	Polysulfide/thiosulfate reductase (psrAC, phsAC)	Marker113_2013_RNA	Sulfur	2276.15
Marker33_2013_30_13H	KO:K08354	0	Polysulfide/thiosulfate reductase (psrAC, phsAC)	Sulfur	Polysulfide/thiosulfate reductase (psrAC, phsAC)	Marker33_2013_30_13H	Sulfur	3993.54
Marker33_2013_55_13H	KO:K08354	0	Polysulfide/thiosulfate reductase (psrAC, phsAC)	Sulfur	Polysulfide/thiosulfate reductase (psrAC, phsAC)	Marker33_2013_55_13H	Sulfur	8682.02
Marker33_2013_80_13H	KO:K08354	0	Polysulfide/thiosulfate reductase (psrAC, phsAC)	Sulfur	Polysulfide/thiosulfate reductase (psrAC, phsAC)	Marker33_2013_80_13H	Sulfur	0
Marker33_2013_RNA	KO:K08354	288.184	Polysulfide/thiosulfate reductase (psrAC, phsAC)	Sulfur	Polysulfide/thiosulfate reductase (psrAC, phsAC)	Marker33_2013_RNA	Sulfur	3334.26
Marker113_2014_80_TP1_13H	KO:K08354	0	Polysulfide/thiosulfate reductase (psrAC, phsAC)	Sulfur	Polysulfide/thiosulfate reductase (psrAC, phsAC)	Marker113_2014_80_TP1_13H	Sulfur	677.297
Marker113_2014_RNA	KO:K08354	1.01382	Polysulfide/thiosulfate reductase (psrAC, phsAC)	Sulfur	Polysulfide/thiosulfate reductase (psrAC, phsAC)	Marker113_2014_RNA	Sulfur	1450.78
Anemone_2014_80_13H	KO:K08354	0	Polysulfide/thiosulfate reductase (psrAC, phsAC)	Sulfur	Polysulfide/thiosulfate reductase (psrAC, phsAC)	Anemone_2014_80_13H	Sulfur	0
Anemone_2014_RNA	KO:K08354	0	Polysulfide/thiosulfate reductase (psrAC, phsAC)	Sulfur	Polysulfide/thiosulfate reductase (psrAC, phsAC)	Anemone_2014_RNA	Sulfur	0
Marker33_2014_80_TP1_13H	KO:K08354	0	Polysulfide/thiosulfate reductase (psrAC, phsAC)	Sulfur	Polysulfide/thiosulfate reductase (psrAC, phsAC)	Marker33_2014_80_TP1_13H	Sulfur	201.03
Marker33_2014_80_TP2_13H7	KO:K08354	0	Polysulfide/thiosulfate reductase (psrAC, phsAC)	Sulfur	Polysulfide/thiosulfate reductase (psrAC, phsAC)	Marker33_2014_80_TP2_13H7	Sulfur	0
Marker33_2014_RNA	KO:K08354	192.977	Polysulfide/thiosulfate reductase (psrAC, phsAC)	Sulfur	Polysulfide/thiosulfate reductase (psrAC, phsAC)	Marker33_2014_RNA	Sulfur	1528.43
Marker113_2013_80_TP1_13H	KO:K08354	0	Polysulfide/thiosulfate reductase (psrAC, phsAC)	Sulfur	Polysulfide/thiosulfate reductase (psrAC, phsAC)	Marker113_2013_80_TP1_13H	Sulfur	0
Anemone_2013_80_TP1_13H	KO:K08354	0	Polysulfide/thiosulfate reductase (psrAC, phsAC)	Sulfur	Polysulfide/thiosulfate reductase (psrAC, phsAC)	Anemone_2013_80_TP1_13H	Sulfur	0
Marker113_2014_55_TP1_13H	KO:K08354	0	Polysulfide/thiosulfate reductase (psrAC, phsAC)	Sulfur	Polysulfide/thiosulfate reductase (psrAC, phsAC)	Marker113_2014_55_TP1_13H	Sulfur	5097.16
Marker113_2014_55_TP2_13H	KO:K08354	0	Polysulfide/thiosulfate reductase (psrAC, phsAC)	Sulfur	Polysulfide/thiosulfate reductase (psrAC, phsAC)	Marker113_2014_55_TP2_13H	Sulfur	3048.78
Anemone_2014_30_TP1_13H	KO:K08354	0	Polysulfide/thiosulfate reductase (psrAC, phsAC)	Sulfur	Polysulfide/thiosulfate reductase (psrAC, phsAC)	Anemone_2014_30_TP1_13H	Sulfur	5691.37
Anemone_2014_30_TP2_13H	KO:K08354	0	Polysulfide/thiosulfate reductase (psrAC, phsAC)	Sulfur	Polysulfide/thiosulfate reductase (psrAC, phsAC)	Anemone_2014_30_TP2_13H	Sulfur	6666.67
Anemone_2014_55_TP1_13H	KO:K08354	0	Polysulfide/thiosulfate reductase (psrAC, phsAC)	Sulfur	Polysulfide/thiosulfate reductase (psrAC, phsAC)	Anemone_2014_55_TP1_13H	Sulfur	27946.9
Anemone_2014_55_TP2_13H	KO:K08354	0	Polysulfide/thiosulfate reductase (psrAC, phsAC)	Sulfur	Polysulfide/thiosulfate reductase (psrAC, phsAC)	Anemone_2014_55_TP2_13H	Sulfur	5836.72
Marker33_2014_30_TP1_13H	KO:K08354	0	Polysulfide/thiosulfate reductase (psrAC, phsAC)	Sulfur	Polysulfide/thiosulfate reductase (psrAC, phsAC)	Marker33_2014_30_TP1_13H	Sulfur	574.633
Marker33_2014_30_TP2_13H	KO:K08354	0	Polysulfide/thiosulfate reductase (psrAC, phsAC)	Sulfur	Polysulfide/thiosulfate reductase (psrAC, phsAC)	Marker33_2014_30_TP2_13H	Sulfur	119.474
Marker33_2014_55_TP1_13H	KO:K08354	0	Polysulfide/thiosulfate reductase (psrAC, phsAC)	Sulfur	Polysulfide/thiosulfate reductase (psrAC, phsAC)	Marker33_2014_55_TP1_13H	Sulfur	2498.88
Marker33_2014_55_TP2_13H	KO:K08354	0	Polysulfide/thiosulfate reductase (psrAC, phsAC)	Sulfur	Polysulfide/thiosulfate reductase (psrAC, phsAC)	Marker33_2014_55_TP2_13H	Sulfur	8406.89
Anemone_2013_RNA	KO:K11180	1562.38	Sulfite reductase (dsrAB)	Sulfur	Sulfite reductase (dsrAB)	Anemone_2013_RNA	Sulfur	2599.73
Marker113_2013_30_13H	KO:K11180	0	Sulfite reductase (dsrAB)	Sulfur	Sulfite reductase (dsrAB)	Marker113_2013_30_13H	Sulfur	0
Marker113_2013_55_13H	KO:K11180	0	Sulfite reductase (dsrAB)	Sulfur	Sulfite reductase (dsrAB)	Marker113_2013_55_13H	Sulfur	0
Marker113_2013_RNA	KO:K11180	1018.07	Sulfite reductase (dsrAB)	Sulfur	Sulfite reductase (dsrAB)	Marker113_2013_RNA	Sulfur	2127.48
Marker33_2013_30_13H	KO:K11180	3.60753	Sulfite reductase (dsrAB)	Sulfur	Sulfite reductase (dsrAB)	Marker33_2013_30_13H	Sulfur	3.60753
Marker33_2013_55_13H	KO:K11180	0	Sulfite reductase (dsrAB)	Sulfur	Sulfite reductase (dsrAB)	Marker33_2013_55_13H	Sulfur	0
Marker33_2013_80_13H	KO:K11180	2629.4	Sulfite reductase (dsrAB)	Sulfur	Sulfite reductase (dsrAB)	Marker33_2013_80_13H	Sulfur	5409.06
Marker33_2013_RNA	KO:K11180	896.684	Sulfite reductase (dsrAB)	Sulfur	Sulfite reductase (dsrAB)	Marker33_2013_RNA	Sulfur	1758.68
Marker113_2014_80_TP1_13H	KO:K11180	0	Sulfite reductase (dsrAB)	Sulfur	Sulfite reductase (dsrAB)	Marker113_2014_80_TP1_13H	Sulfur	0
Marker113_2014_RNA	KO:K11180	314.286	Sulfite reductase (dsrAB)	Sulfur	Sulfite reductase (dsrAB)	Marker113_2014_RNA	Sulfur	494.746
Anemone_2014_80_13H	KO:K11180	0	Sulfite reductase (dsrAB)	Sulfur	Sulfite reductase (dsrAB)	Anemone_2014_80_13H	Sulfur	0
Anemone_2014_RNA	KO:K11180	0	Sulfite reductase (dsrAB)	Sulfur	Sulfite reductase (dsrAB)	Anemone_2014_RNA	Sulfur	0
Marker33_2014_80_TP1_13H	KO:K11180	0	Sulfite reductase (dsrAB)	Sulfur	Sulfite reductase (dsrAB)	Marker33_2014_80_TP1_13H	Sulfur	0
Marker33_2014_80_TP2_13H7	KO:K11180	0	Sulfite reductase (dsrAB)	Sulfur	Sulfite reductase (dsrAB)	Marker33_2014_80_TP2_13H7	Sulfur	0
Marker33_2014_RNA	KO:K11180	2569.6	Sulfite reductase (dsrAB)	Sulfur	Sulfite reductase (dsrAB)	Marker33_2014_RNA	Sulfur	6158.58
Marker113_2013_80_TP1_13H	KO:K11180	0	Sulfite reductase (dsrAB)	Sulfur	Sulfite reductase (dsrAB)	Marker113_2013_80_TP1_13H	Sulfur	0
Anemone_2013_80_TP1_13H	KO:K11180	0	Sulfite reductase (dsrAB)	Sulfur	Sulfite reductase (dsrAB)	Anemone_2013_80_TP1_13H	Sulfur	0
Marker113_2014_55_TP1_13H	KO:K11180	0	Sulfite reductase (dsrAB)	Sulfur	Sulfite reductase (dsrAB)	Marker113_2014_55_TP1_13H	Sulfur	0
Marker113_2014_55_TP2_13H	KO:K11180	0	Sulfite reductase (dsrAB)	Sulfur	Sulfite reductase (dsrAB)	Marker113_2014_55_TP2_13H	Sulfur	0
Anemone_2014_30_TP1_13H	KO:K11180	0	Sulfite reductase (dsrAB)	Sulfur	Sulfite reductase (dsrAB)	Anemone_2014_30_TP1_13H	Sulfur	0
Anemone_2014_30_TP2_13H	KO:K11180	0	Sulfite reductase (dsrAB)	Sulfur	Sulfite reductase (dsrAB)	Anemone_2014_30_TP2_13H	Sulfur	0
Anemone_2014_55_TP1_13H	KO:K11180	0	Sulfite reductase (dsrAB)	Sulfur	Sulfite reductase (dsrAB)	Anemone_2014_55_TP1_13H	Sulfur	0
Anemone_2014_55_TP2_13H	KO:K11180	0	Sulfite reductase (dsrAB)	Sulfur	Sulfite reductase (dsrAB)	Anemone_2014_55_TP2_13H	Sulfur	0
Marker33_2014_30_TP1_13H	KO:K11180	0	Sulfite reductase (dsrAB)	Sulfur	Sulfite reductase (dsrAB)	Marker33_2014_30_TP1_13H	Sulfur	45.9707
Marker33_2014_30_TP2_13H	KO:K11180	199.124	Sulfite reductase (dsrAB)	Sulfur	Sulfite reductase (dsrAB)	Marker33_2014_30_TP2_13H	Sulfur	199.124
Marker33_2014_55_TP1_13H	KO:K11180	0	Sulfite reductase (dsrAB)	Sulfur	Sulfite reductase (dsrAB)	Marker33_2014_55_TP1_13H	Sulfur	0
Marker33_2014_55_TP2_13H	KO:K11180	0	Sulfite reductase (dsrAB)	Sulfur	Sulfite reductase (dsrAB)	Marker33_2014_55_TP2_13H	Sulfur	0
Anemone_2013_RNA	KO:K11181	1037.35	Sulfite reductase (dsrAB)	Sulfur	Sulfite reductase (dsrAB)	Anemone_2013_RNA	Sulfur	2599.73
Marker113_2013_30_13H	KO:K11181	0	Sulfite reductase (dsrAB)	Sulfur	Sulfite reductase (dsrAB)	Marker113_2013_30_13H	Sulfur	0
Marker113_2013_55_13H	KO:K11181	0	Sulfite reductase (dsrAB)	Sulfur	Sulfite reductase (dsrAB)	Marker113_2013_55_13H	Sulfur	0
Marker113_2013_RNA	KO:K11181	1109.41	Sulfite reductase (dsrAB)	Sulfur	Sulfite reductase (dsrAB)	Marker113_2013_RNA	Sulfur	2127.48
Marker33_2013_30_13H	KO:K11181	0	Sulfite reductase (dsrAB)	Sulfur	Sulfite reductase (dsrAB)	Marker33_2013_30_13H	Sulfur	3.60753
Marker33_2013_55_13H	KO:K11181	0	Sulfite reductase (dsrAB)	Sulfur	Sulfite reductase (dsrAB)	Marker33_2013_55_13H	Sulfur	0
Marker33_2013_80_13H	KO:K11181	2779.66	Sulfite reductase (dsrAB)	Sulfur	Sulfite reductase (dsrAB)	Marker33_2013_80_13H	Sulfur	5409.06
Marker33_2013_RNA	KO:K11181	862	Sulfite reductase (dsrAB)	Sulfur	Sulfite reductase (dsrAB)	Marker33_2013_RNA	Sulfur	1758.68
Marker113_2014_80_TP1_13H	KO:K11181	0	Sulfite reductase (dsrAB)	Sulfur	Sulfite reductase (dsrAB)	Marker113_2014_80_TP1_13H	Sulfur	0
Marker113_2014_RNA	KO:K11181	180.461	Sulfite reductase (dsrAB)	Sulfur	Sulfite reductase (dsrAB)	Marker113_2014_RNA	Sulfur	494.746
Anemone_2014_80_13H	KO:K11181	0	Sulfite reductase (dsrAB)	Sulfur	Sulfite reductase (dsrAB)	Anemone_2014_80_13H	Sulfur	0
Anemone_2014_RNA	KO:K11181	0	Sulfite reductase (dsrAB)	Sulfur	Sulfite reductase (dsrAB)	Anemone_2014_RNA	Sulfur	0
Marker33_2014_80_TP1_13H	KO:K11181	0	Sulfite reductase (dsrAB)	Sulfur	Sulfite reductase (dsrAB)	Marker33_2014_80_TP1_13H	Sulfur	0
Marker33_2014_80_TP2_13H7	KO:K11181	0	Sulfite reductase (dsrAB)	Sulfur	Sulfite reductase (dsrAB)	Marker33_2014_80_TP2_13H7	Sulfur	0
Marker33_2014_RNA	KO:K11181	3588.98	Sulfite reductase (dsrAB)	Sulfur	Sulfite reductase (dsrAB)	Marker33_2014_RNA	Sulfur	6158.58
Marker113_2013_80_TP1_13H	KO:K11181	0	Sulfite reductase (dsrAB)	Sulfur	Sulfite reductase (dsrAB)	Marker113_2013_80_TP1_13H	Sulfur	0
Anemone_2013_80_TP1_13H	KO:K11181	0	Sulfite reductase (dsrAB)	Sulfur	Sulfite reductase (dsrAB)	Anemone_2013_80_TP1_13H	Sulfur	0
Marker113_2014_55_TP1_13H	KO:K11181	0	Sulfite reductase (dsrAB)	Sulfur	Sulfite reductase (dsrAB)	Marker113_2014_55_TP1_13H	Sulfur	0
Marker113_2014_55_TP2_13H	KO:K11181	0	Sulfite reductase (dsrAB)	Sulfur	Sulfite reductase (dsrAB)	Marker113_2014_55_TP2_13H	Sulfur	0
Anemone_2014_30_TP1_13H	KO:K11181	0	Sulfite reductase (dsrAB)	Sulfur	Sulfite reductase (dsrAB)	Anemone_2014_30_TP1_13H	Sulfur	0
Anemone_2014_30_TP2_13H	KO:K11181	0	Sulfite reductase (dsrAB)	Sulfur	Sulfite reductase (dsrAB)	Anemone_2014_30_TP2_13H	Sulfur	0
Anemone_2014_55_TP1_13H	KO:K11181	0	Sulfite reductase (dsrAB)	Sulfur	Sulfite reductase (dsrAB)	Anemone_2014_55_TP1_13H	Sulfur	0
Anemone_2014_55_TP2_13H	KO:K11181	0	Sulfite reductase (dsrAB)	Sulfur	Sulfite reductase (dsrAB)	Anemone_2014_55_TP2_13H	Sulfur	0
Marker33_2014_30_TP1_13H	KO:K11181	45.9707	Sulfite reductase (dsrAB)	Sulfur	Sulfite reductase (dsrAB)	Marker33_2014_30_TP1_13H	Sulfur	45.9707
Marker33_2014_30_TP2_13H	KO:K11181	0	Sulfite reductase (dsrAB)	Sulfur	Sulfite reductase (dsrAB)	Marker33_2014_30_TP2_13H	Sulfur	199.124
Marker33_2014_55_TP1_13H	KO:K11181	0	Sulfite reductase (dsrAB)	Sulfur	Sulfite reductase (dsrAB)	Marker33_2014_55_TP1_13H	Sulfur	0
Marker33_2014_55_TP2_13H	KO:K11181	0	Sulfite reductase (dsrAB)	Sulfur	Sulfite reductase (dsrAB)	Marker33_2014_55_TP2_13H	Sulfur	0
Anemone_2013_RNA	KO:K16294	2.00907	Polysulfide/thiosulfate reductase (psrAC, phsAC)	Sulfur	Polysulfide/thiosulfate reductase (psrAC, phsAC)	Anemone_2013_RNA	Sulfur	936.225
Marker113_2013_30_13H	KO:K16294	0	Polysulfide/thiosulfate reductase (psrAC, phsAC)	Sulfur	Polysulfide/thiosulfate reductase (psrAC, phsAC)	Marker113_2013_30_13H	Sulfur	2864.23
Marker113_2013_55_13H	KO:K16294	0	Polysulfide/thiosulfate reductase (psrAC, phsAC)	Sulfur	Polysulfide/thiosulfate reductase (psrAC, phsAC)	Marker113_2013_55_13H	Sulfur	1626.68
Marker113_2013_RNA	KO:K16294	18.6679	Polysulfide/thiosulfate reductase (psrAC, phsAC)	Sulfur	Polysulfide/thiosulfate reductase (psrAC, phsAC)	Marker113_2013_RNA	Sulfur	2276.15
Marker33_2013_30_13H	KO:K16294	396.828	Polysulfide/thiosulfate reductase (psrAC, phsAC)	Sulfur	Polysulfide/thiosulfate reductase (psrAC, phsAC)	Marker33_2013_30_13H	Sulfur	3993.54
Marker33_2013_55_13H	KO:K16294	0	Polysulfide/thiosulfate reductase (psrAC, phsAC)	Sulfur	Polysulfide/thiosulfate reductase (psrAC, phsAC)	Marker33_2013_55_13H	Sulfur	8682.02
Marker33_2013_80_13H	KO:K16294	0	Polysulfide/thiosulfate reductase (psrAC, phsAC)	Sulfur	Polysulfide/thiosulfate reductase (psrAC, phsAC)	Marker33_2013_80_13H	Sulfur	0
Marker33_2013_RNA	KO:K16294	44.3752	Polysulfide/thiosulfate reductase (psrAC, phsAC)	Sulfur	Polysulfide/thiosulfate reductase (psrAC, phsAC)	Marker33_2013_RNA	Sulfur	3334.26
Marker113_2014_80_TP1_13H	KO:K16294	677.297	Polysulfide/thiosulfate reductase (psrAC, phsAC)	Sulfur	Polysulfide/thiosulfate reductase (psrAC, phsAC)	Marker113_2014_80_TP1_13H	Sulfur	677.297
Marker113_2014_RNA	KO:K16294	135.092	Polysulfide/thiosulfate reductase (psrAC, phsAC)	Sulfur	Polysulfide/thiosulfate reductase (psrAC, phsAC)	Marker113_2014_RNA	Sulfur	1450.78
Anemone_2014_80_13H	KO:K16294	0	Polysulfide/thiosulfate reductase (psrAC, phsAC)	Sulfur	Polysulfide/thiosulfate reductase (psrAC, phsAC)	Anemone_2014_80_13H	Sulfur	0
Anemone_2014_RNA	KO:K16294	0	Polysulfide/thiosulfate reductase (psrAC, phsAC)	Sulfur	Polysulfide/thiosulfate reductase (psrAC, phsAC)	Anemone_2014_RNA	Sulfur	0
Marker33_2014_80_TP1_13H	KO:K16294	201.03	Polysulfide/thiosulfate reductase (psrAC, phsAC)	Sulfur	Polysulfide/thiosulfate reductase (psrAC, phsAC)	Marker33_2014_80_TP1_13H	Sulfur	201.03
Marker33_2014_80_TP2_13H7	KO:K16294	0	Polysulfide/thiosulfate reductase (psrAC, phsAC)	Sulfur	Polysulfide/thiosulfate reductase (psrAC, phsAC)	Marker33_2014_80_TP2_13H7	Sulfur	0
Marker33_2014_RNA	KO:K16294	0	Polysulfide/thiosulfate reductase (psrAC, phsAC)	Sulfur	Polysulfide/thiosulfate reductase (psrAC, phsAC)	Marker33_2014_RNA	Sulfur	1528.43
Marker113_2013_80_TP1_13H	KO:K16294	0	Polysulfide/thiosulfate reductase (psrAC, phsAC)	Sulfur	Polysulfide/thiosulfate reductase (psrAC, phsAC)	Marker113_2013_80_TP1_13H	Sulfur	0
Anemone_2013_80_TP1_13H	KO:K16294	0	Polysulfide/thiosulfate reductase (psrAC, phsAC)	Sulfur	Polysulfide/thiosulfate reductase (psrAC, phsAC)	Anemone_2013_80_TP1_13H	Sulfur	0
Marker113_2014_55_TP1_13H	KO:K16294	333.875	Polysulfide/thiosulfate reductase (psrAC, phsAC)	Sulfur	Polysulfide/thiosulfate reductase (psrAC, phsAC)	Marker113_2014_55_TP1_13H	Sulfur	5097.16
Marker113_2014_55_TP2_13H	KO:K16294	0	Polysulfide/thiosulfate reductase (psrAC, phsAC)	Sulfur	Polysulfide/thiosulfate reductase (psrAC, phsAC)	Marker113_2014_55_TP2_13H	Sulfur	3048.78
Anemone_2014_30_TP1_13H	KO:K16294	0	Polysulfide/thiosulfate reductase (psrAC, phsAC)	Sulfur	Polysulfide/thiosulfate reductase (psrAC, phsAC)	Anemone_2014_30_TP1_13H	Sulfur	5691.37
Anemone_2014_30_TP2_13H	KO:K16294	0	Polysulfide/thiosulfate reductase (psrAC, phsAC)	Sulfur	Polysulfide/thiosulfate reductase (psrAC, phsAC)	Anemone_2014_30_TP2_13H	Sulfur	6666.67
Anemone_2014_55_TP1_13H	KO:K16294	11.5746	Polysulfide/thiosulfate reductase (psrAC, phsAC)	Sulfur	Polysulfide/thiosulfate reductase (psrAC, phsAC)	Anemone_2014_55_TP1_13H	Sulfur	27946.9
Anemone_2014_55_TP2_13H	KO:K16294	184.706	Polysulfide/thiosulfate reductase (psrAC, phsAC)	Sulfur	Polysulfide/thiosulfate reductase (psrAC, phsAC)	Anemone_2014_55_TP2_13H	Sulfur	5836.72
Marker33_2014_30_TP1_13H	KO:K16294	68.956	Polysulfide/thiosulfate reductase (psrAC, phsAC)	Sulfur	Polysulfide/thiosulfate reductase (psrAC, phsAC)	Marker33_2014_30_TP1_13H	Sulfur	574.633
Marker33_2014_30_TP2_13H	KO:K16294	0	Polysulfide/thiosulfate reductase (psrAC, phsAC)	Sulfur	Polysulfide/thiosulfate reductase (psrAC, phsAC)	Marker33_2014_30_TP2_13H	Sulfur	119.474
Marker33_2014_55_TP1_13H	KO:K16294	40.7742	Polysulfide/thiosulfate reductase (psrAC, phsAC)	Sulfur	Polysulfide/thiosulfate reductase (psrAC, phsAC)	Marker33_2014_55_TP1_13H	Sulfur	2498.88
Marker33_2014_55_TP2_13H	KO:K16294	0	Polysulfide/thiosulfate reductase (psrAC, phsAC)	Sulfur	Polysulfide/thiosulfate reductase (psrAC, phsAC)	Marker33_2014_55_TP2_13H	Sulfur	8406.89
Anemone_2013_RNA	KO:K17218	6198.64	Sulfide:quinone oxidoreductase (sqr)	Sulfur	Sulfide:quinone oxidoreductase (sqr)	Anemone_2013_RNA	Sulfur	6198.64
Marker113_2013_30_13H	KO:K17218	2151.23	Sulfide:quinone oxidoreductase (sqr)	Sulfur	Sulfide:quinone oxidoreductase (sqr)	Marker113_2013_30_13H	Sulfur	2151.23
Marker113_2013_55_13H	KO:K17218	1220.01	Sulfide:quinone oxidoreductase (sqr)	Sulfur	Sulfide:quinone oxidoreductase (sqr)	Marker113_2013_55_13H	Sulfur	1220.01
Marker113_2013_RNA	KO:K17218	1772.12	Sulfide:quinone oxidoreductase (sqr)	Sulfur	Sulfide:quinone oxidoreductase (sqr)	Marker113_2013_RNA	Sulfur	1772.12
Marker33_2013_30_13H	KO:K17218	6396.15	Sulfide:quinone oxidoreductase (sqr)	Sulfur	Sulfide:quinone oxidoreductase (sqr)	Marker33_2013_30_13H	Sulfur	6396.15
Marker33_2013_55_13H	KO:K17218	336.513	Sulfide:quinone oxidoreductase (sqr)	Sulfur	Sulfide:quinone oxidoreductase (sqr)	Marker33_2013_55_13H	Sulfur	336.513
Marker33_2013_80_13H	KO:K17218	3230.41	Sulfide:quinone oxidoreductase (sqr)	Sulfur	Sulfide:quinone oxidoreductase (sqr)	Marker33_2013_80_13H	Sulfur	3230.41
Marker33_2013_RNA	KO:K17218	3797.39	Sulfide:quinone oxidoreductase (sqr)	Sulfur	Sulfide:quinone oxidoreductase (sqr)	Marker33_2013_RNA	Sulfur	3797.39
Marker113_2014_80_TP1_13H	KO:K17218	561.189	Sulfide:quinone oxidoreductase (sqr)	Sulfur	Sulfide:quinone oxidoreductase (sqr)	Marker113_2014_80_TP1_13H	Sulfur	561.189
Marker113_2014_RNA	KO:K17218	784.7	Sulfide:quinone oxidoreductase (sqr)	Sulfur	Sulfide:quinone oxidoreductase (sqr)	Marker113_2014_RNA	Sulfur	784.7
Anemone_2014_80_13H	KO:K17218	9695.26	Sulfide:quinone oxidoreductase (sqr)	Sulfur	Sulfide:quinone oxidoreductase (sqr)	Anemone_2014_80_13H	Sulfur	9695.26
Anemone_2014_RNA	KO:K17218	804.437	Sulfide:quinone oxidoreductase (sqr)	Sulfur	Sulfide:quinone oxidoreductase (sqr)	Anemone_2014_RNA	Sulfur	804.437
Marker33_2014_80_TP1_13H	KO:K17218	379.302	Sulfide:quinone oxidoreductase (sqr)	Sulfur	Sulfide:quinone oxidoreductase (sqr)	Marker33_2014_80_TP1_13H	Sulfur	379.302
Marker33_2014_80_TP2_13H7	KO:K17218	337.652	Sulfide:quinone oxidoreductase (sqr)	Sulfur	Sulfide:quinone oxidoreductase (sqr)	Marker33_2014_80_TP2_13H7	Sulfur	337.652
Marker33_2014_RNA	KO:K17218	1460.47	Sulfide:quinone oxidoreductase (sqr)	Sulfur	Sulfide:quinone oxidoreductase (sqr)	Marker33_2014_RNA	Sulfur	1460.47
Marker113_2013_80_TP1_13H	KO:K17218	0	Sulfide:quinone oxidoreductase (sqr)	Sulfur	Sulfide:quinone oxidoreductase (sqr)	Marker113_2013_80_TP1_13H	Sulfur	0
Anemone_2013_80_TP1_13H	KO:K17218	4781.83	Sulfide:quinone oxidoreductase (sqr)	Sulfur	Sulfide:quinone oxidoreductase (sqr)	Anemone_2013_80_TP1_13H	Sulfur	4781.83
Marker113_2014_55_TP1_13H	KO:K17218	4540.7	Sulfide:quinone oxidoreductase (sqr)	Sulfur	Sulfide:quinone oxidoreductase (sqr)	Marker113_2014_55_TP1_13H	Sulfur	4540.7
Marker113_2014_55_TP2_13H	KO:K17218	2201.9	Sulfide:quinone oxidoreductase (sqr)	Sulfur	Sulfide:quinone oxidoreductase (sqr)	Marker113_2014_55_TP2_13H	Sulfur	2201.9
Anemone_2014_30_TP1_13H	KO:K17218	813.052	Sulfide:quinone oxidoreductase (sqr)	Sulfur	Sulfide:quinone oxidoreductase (sqr)	Anemone_2014_30_TP1_13H	Sulfur	813.052
Anemone_2014_30_TP2_13H	KO:K17218	600.601	Sulfide:quinone oxidoreductase (sqr)	Sulfur	Sulfide:quinone oxidoreductase (sqr)	Anemone_2014_30_TP2_13H	Sulfur	600.601
Anemone_2014_55_TP1_13H	KO:K17218	642.391	Sulfide:quinone oxidoreductase (sqr)	Sulfur	Sulfide:quinone oxidoreductase (sqr)	Anemone_2014_55_TP1_13H	Sulfur	642.391
Anemone_2014_55_TP2_13H	KO:K17218	3841.89	Sulfide:quinone oxidoreductase (sqr)	Sulfur	Sulfide:quinone oxidoreductase (sqr)	Anemone_2014_55_TP2_13H	Sulfur	3841.89
Marker33_2014_30_TP1_13H	KO:K17218	4643.04	Sulfide:quinone oxidoreductase (sqr)	Sulfur	Sulfide:quinone oxidoreductase (sqr)	Marker33_2014_30_TP1_13H	Sulfur	4643.04
Marker33_2014_30_TP2_13H	KO:K17218	2508.96	Sulfide:quinone oxidoreductase (sqr)	Sulfur	Sulfide:quinone oxidoreductase (sqr)	Marker33_2014_30_TP2_13H	Sulfur	2508.96
Marker33_2014_55_TP1_13H	KO:K17218	2999.82	Sulfide:quinone oxidoreductase (sqr)	Sulfur	Sulfide:quinone oxidoreductase (sqr)	Marker33_2014_55_TP1_13H	Sulfur	2999.82
Marker33_2014_55_TP2_13H	KO:K17218	0	Sulfide:quinone oxidoreductase (sqr)	Sulfur	Sulfide:quinone oxidoreductase (sqr)	Marker33_2014_55_TP2_13H	Sulfur	0
Anemone_2013_RNA	KO:K17222	11523.3	Sulfur oxidizing protein (soxABCDXYZ)	Sulfur	Sulfur oxidizing protein (soxABCDXYZ)	Anemone_2013_RNA	Sulfur	21955.8
Marker113_2013_30_13H	KO:K17222	0	Sulfur oxidizing protein (soxABCDXYZ)	Sulfur	Sulfur oxidizing protein (soxABCDXYZ)	Marker113_2013_30_13H	Sulfur	80.5794
Marker113_2013_55_13H	KO:K17222	0	Sulfur oxidizing protein (soxABCDXYZ)	Sulfur	Sulfur oxidizing protein (soxABCDXYZ)	Marker113_2013_55_13H	Sulfur	23.2383
Marker113_2013_RNA	KO:K17222	294.686	Sulfur oxidizing protein (soxABCDXYZ)	Sulfur	Sulfur oxidizing protein (soxABCDXYZ)	Marker113_2013_RNA	Sulfur	1159.41
Marker33_2013_30_13H	KO:K17222	32.4678	Sulfur oxidizing protein (soxABCDXYZ)	Sulfur	Sulfur oxidizing protein (soxABCDXYZ)	Marker33_2013_30_13H	Sulfur	115.441
Marker33_2013_55_13H	KO:K17222	0	Sulfur oxidizing protein (soxABCDXYZ)	Sulfur	Sulfur oxidizing protein (soxABCDXYZ)	Marker33_2013_55_13H	Sulfur	0
Marker33_2013_80_13H	KO:K17222	0	Sulfur oxidizing protein (soxABCDXYZ)	Sulfur	Sulfur oxidizing protein (soxABCDXYZ)	Marker33_2013_80_13H	Sulfur	0
Marker33_2013_RNA	KO:K17222	2051.97	Sulfur oxidizing protein (soxABCDXYZ)	Sulfur	Sulfur oxidizing protein (soxABCDXYZ)	Marker33_2013_RNA	Sulfur	5904.45
Marker113_2014_80_TP1_13H	KO:K17222	0	Sulfur oxidizing protein (soxABCDXYZ)	Sulfur	Sulfur oxidizing protein (soxABCDXYZ)	Marker113_2014_80_TP1_13H	Sulfur	0
Marker113_2014_RNA	KO:K17222	83.894	Sulfur oxidizing protein (soxABCDXYZ)	Sulfur	Sulfur oxidizing protein (soxABCDXYZ)	Marker113_2014_RNA	Sulfur	779.885
Anemone_2014_80_13H	KO:K17222	0	Sulfur oxidizing protein (soxABCDXYZ)	Sulfur	Sulfur oxidizing protein (soxABCDXYZ)	Anemone_2014_80_13H	Sulfur	0
Anemone_2014_RNA	KO:K17222	0	Sulfur oxidizing protein (soxABCDXYZ)	Sulfur	Sulfur oxidizing protein (soxABCDXYZ)	Anemone_2014_RNA	Sulfur	0
Marker33_2014_80_TP1_13H	KO:K17222	0	Sulfur oxidizing protein (soxABCDXYZ)	Sulfur	Sulfur oxidizing protein (soxABCDXYZ)	Marker33_2014_80_TP1_13H	Sulfur	0
Marker33_2014_80_TP2_13H7	KO:K17222	0	Sulfur oxidizing protein (soxABCDXYZ)	Sulfur	Sulfur oxidizing protein (soxABCDXYZ)	Marker33_2014_80_TP2_13H7	Sulfur	0
Marker33_2014_RNA	KO:K17222	382.748	Sulfur oxidizing protein (soxABCDXYZ)	Sulfur	Sulfur oxidizing protein (soxABCDXYZ)	Marker33_2014_RNA	Sulfur	1163.63
Marker113_2013_80_TP1_13H	KO:K17222	0	Sulfur oxidizing protein (soxABCDXYZ)	Sulfur	Sulfur oxidizing protein (soxABCDXYZ)	Marker113_2013_80_TP1_13H	Sulfur	0
Anemone_2013_80_TP1_13H	KO:K17222	0	Sulfur oxidizing protein (soxABCDXYZ)	Sulfur	Sulfur oxidizing protein (soxABCDXYZ)	Anemone_2013_80_TP1_13H	Sulfur	0
Marker113_2014_55_TP1_13H	KO:K17222	22.2583	Sulfur oxidizing protein (soxABCDXYZ)	Sulfur	Sulfur oxidizing protein (soxABCDXYZ)	Marker113_2014_55_TP1_13H	Sulfur	22.2583
Marker113_2014_55_TP2_13H	KO:K17222	0	Sulfur oxidizing protein (soxABCDXYZ)	Sulfur	Sulfur oxidizing protein (soxABCDXYZ)	Marker113_2014_55_TP2_13H	Sulfur	0
Anemone_2014_30_TP1_13H	KO:K17222	0	Sulfur oxidizing protein (soxABCDXYZ)	Sulfur	Sulfur oxidizing protein (soxABCDXYZ)	Anemone_2014_30_TP1_13H	Sulfur	108.407
Anemone_2014_30_TP2_13H	KO:K17222	0	Sulfur oxidizing protein (soxABCDXYZ)	Sulfur	Sulfur oxidizing protein (soxABCDXYZ)	Anemone_2014_30_TP2_13H	Sulfur	0
Anemone_2014_55_TP1_13H	KO:K17222	0	Sulfur oxidizing protein (soxABCDXYZ)	Sulfur	Sulfur oxidizing protein (soxABCDXYZ)	Anemone_2014_55_TP1_13H	Sulfur	17.3619
Anemone_2014_55_TP2_13H	KO:K17222	0	Sulfur oxidizing protein (soxABCDXYZ)	Sulfur	Sulfur oxidizing protein (soxABCDXYZ)	Anemone_2014_55_TP2_13H	Sulfur	0
Marker33_2014_30_TP1_13H	KO:K17222	0	Sulfur oxidizing protein (soxABCDXYZ)	Sulfur	Sulfur oxidizing protein (soxABCDXYZ)	Marker33_2014_30_TP1_13H	Sulfur	22.9853
Marker33_2014_30_TP2_13H	KO:K17222	4619.67	Sulfur oxidizing protein (soxABCDXYZ)	Sulfur	Sulfur oxidizing protein (soxABCDXYZ)	Marker33_2014_30_TP2_13H	Sulfur	14536
Marker33_2014_55_TP1_13H	KO:K17222	0	Sulfur oxidizing protein (soxABCDXYZ)	Sulfur	Sulfur oxidizing protein (soxABCDXYZ)	Marker33_2014_55_TP1_13H	Sulfur	174.747
Marker33_2014_55_TP2_13H	KO:K17222	0	Sulfur oxidizing protein (soxABCDXYZ)	Sulfur	Sulfur oxidizing protein (soxABCDXYZ)	Marker33_2014_55_TP2_13H	Sulfur	0
Anemone_2013_RNA	KO:K17223	3689.99	Sulfur oxidizing protein (soxABCDXYZ)	Sulfur	Sulfur oxidizing protein (soxABCDXYZ)	Anemone_2013_RNA	Sulfur	21955.8
Marker113_2013_30_13H	KO:K17223	0	Sulfur oxidizing protein (soxABCDXYZ)	Sulfur	Sulfur oxidizing protein (soxABCDXYZ)	Marker113_2013_30_13H	Sulfur	80.5794
Marker113_2013_55_13H	KO:K17223	23.2383	Sulfur oxidizing protein (soxABCDXYZ)	Sulfur	Sulfur oxidizing protein (soxABCDXYZ)	Marker113_2013_55_13H	Sulfur	23.2383
Marker113_2013_RNA	KO:K17223	52.0035	Sulfur oxidizing protein (soxABCDXYZ)	Sulfur	Sulfur oxidizing protein (soxABCDXYZ)	Marker113_2013_RNA	Sulfur	1159.41
Marker33_2013_30_13H	KO:K17223	3.60753	Sulfur oxidizing protein (soxABCDXYZ)	Sulfur	Sulfur oxidizing protein (soxABCDXYZ)	Marker33_2013_30_13H	Sulfur	115.441
Marker33_2013_55_13H	KO:K17223	0	Sulfur oxidizing protein (soxABCDXYZ)	Sulfur	Sulfur oxidizing protein (soxABCDXYZ)	Marker33_2013_55_13H	Sulfur	0
Marker33_2013_80_13H	KO:K17223	0	Sulfur oxidizing protein (soxABCDXYZ)	Sulfur	Sulfur oxidizing protein (soxABCDXYZ)	Marker33_2013_80_13H	Sulfur	0
Marker33_2013_RNA	KO:K17223	928.818	Sulfur oxidizing protein (soxABCDXYZ)	Sulfur	Sulfur oxidizing protein (soxABCDXYZ)	Marker33_2013_RNA	Sulfur	5904.45
Marker113_2014_80_TP1_13H	KO:K17223	0	Sulfur oxidizing protein (soxABCDXYZ)	Sulfur	Sulfur oxidizing protein (soxABCDXYZ)	Marker113_2014_80_TP1_13H	Sulfur	0
Marker113_2014_RNA	KO:K17223	5.32258	Sulfur oxidizing protein (soxABCDXYZ)	Sulfur	Sulfur oxidizing protein (soxABCDXYZ)	Marker113_2014_RNA	Sulfur	779.885
Anemone_2014_80_13H	KO:K17223	0	Sulfur oxidizing protein (soxABCDXYZ)	Sulfur	Sulfur oxidizing protein (soxABCDXYZ)	Anemone_2014_80_13H	Sulfur	0
Anemone_2014_RNA	KO:K17223	0	Sulfur oxidizing protein (soxABCDXYZ)	Sulfur	Sulfur oxidizing protein (soxABCDXYZ)	Anemone_2014_RNA	Sulfur	0
Marker33_2014_80_TP1_13H	KO:K17223	0	Sulfur oxidizing protein (soxABCDXYZ)	Sulfur	Sulfur oxidizing protein (soxABCDXYZ)	Marker33_2014_80_TP1_13H	Sulfur	0
Marker33_2014_80_TP2_13H7	KO:K17223	0	Sulfur oxidizing protein (soxABCDXYZ)	Sulfur	Sulfur oxidizing protein (soxABCDXYZ)	Marker33_2014_80_TP2_13H7	Sulfur	0
Marker33_2014_RNA	KO:K17223	385.953	Sulfur oxidizing protein (soxABCDXYZ)	Sulfur	Sulfur oxidizing protein (soxABCDXYZ)	Marker33_2014_RNA	Sulfur	1163.63
Marker113_2013_80_TP1_13H	KO:K17223	0	Sulfur oxidizing protein (soxABCDXYZ)	Sulfur	Sulfur oxidizing protein (soxABCDXYZ)	Marker113_2013_80_TP1_13H	Sulfur	0
Anemone_2013_80_TP1_13H	KO:K17223	0	Sulfur oxidizing protein (soxABCDXYZ)	Sulfur	Sulfur oxidizing protein (soxABCDXYZ)	Anemone_2013_80_TP1_13H	Sulfur	0
Marker113_2014_55_TP1_13H	KO:K17223	0	Sulfur oxidizing protein (soxABCDXYZ)	Sulfur	Sulfur oxidizing protein (soxABCDXYZ)	Marker113_2014_55_TP1_13H	Sulfur	22.2583
Marker113_2014_55_TP2_13H	KO:K17223	0	Sulfur oxidizing protein (soxABCDXYZ)	Sulfur	Sulfur oxidizing protein (soxABCDXYZ)	Marker113_2014_55_TP2_13H	Sulfur	0
Anemone_2014_30_TP1_13H	KO:K17223	0	Sulfur oxidizing protein (soxABCDXYZ)	Sulfur	Sulfur oxidizing protein (soxABCDXYZ)	Anemone_2014_30_TP1_13H	Sulfur	108.407
Anemone_2014_30_TP2_13H	KO:K17223	0	Sulfur oxidizing protein (soxABCDXYZ)	Sulfur	Sulfur oxidizing protein (soxABCDXYZ)	Anemone_2014_30_TP2_13H	Sulfur	0
Anemone_2014_55_TP1_13H	KO:K17223	5.7873	Sulfur oxidizing protein (soxABCDXYZ)	Sulfur	Sulfur oxidizing protein (soxABCDXYZ)	Anemone_2014_55_TP1_13H	Sulfur	17.3619
Anemone_2014_55_TP2_13H	KO:K17223	0	Sulfur oxidizing protein (soxABCDXYZ)	Sulfur	Sulfur oxidizing protein (soxABCDXYZ)	Anemone_2014_55_TP2_13H	Sulfur	0
Marker33_2014_30_TP1_13H	KO:K17223	22.9853	Sulfur oxidizing protein (soxABCDXYZ)	Sulfur	Sulfur oxidizing protein (soxABCDXYZ)	Marker33_2014_30_TP1_13H	Sulfur	22.9853
Marker33_2014_30_TP2_13H	KO:K17223	8442.85	Sulfur oxidizing protein (soxABCDXYZ)	Sulfur	Sulfur oxidizing protein (soxABCDXYZ)	Marker33_2014_30_TP2_13H	Sulfur	14536
Marker33_2014_55_TP1_13H	KO:K17223	5.82489	Sulfur oxidizing protein (soxABCDXYZ)	Sulfur	Sulfur oxidizing protein (soxABCDXYZ)	Marker33_2014_55_TP1_13H	Sulfur	174.747
Marker33_2014_55_TP2_13H	KO:K17223	0	Sulfur oxidizing protein (soxABCDXYZ)	Sulfur	Sulfur oxidizing protein (soxABCDXYZ)	Marker33_2014_55_TP2_13H	Sulfur	0
Anemone_2013_RNA	KO:K17224	820.369	Sulfur oxidizing protein (soxABCDXYZ)	Sulfur	Sulfur oxidizing protein (soxABCDXYZ)	Anemone_2013_RNA	Sulfur	21955.8
Marker113_2013_30_13H	KO:K17224	0	Sulfur oxidizing protein (soxABCDXYZ)	Sulfur	Sulfur oxidizing protein (soxABCDXYZ)	Marker113_2013_30_13H	Sulfur	80.5794
Marker113_2013_55_13H	KO:K17224	0	Sulfur oxidizing protein (soxABCDXYZ)	Sulfur	Sulfur oxidizing protein (soxABCDXYZ)	Marker113_2013_55_13H	Sulfur	23.2383
Marker113_2013_RNA	KO:K17224	90.006	Sulfur oxidizing protein (soxABCDXYZ)	Sulfur	Sulfur oxidizing protein (soxABCDXYZ)	Marker113_2013_RNA	Sulfur	1159.41
Marker33_2013_30_13H	KO:K17224	18.0376	Sulfur oxidizing protein (soxABCDXYZ)	Sulfur	Sulfur oxidizing protein (soxABCDXYZ)	Marker33_2013_30_13H	Sulfur	115.441
Marker33_2013_55_13H	KO:K17224	0	Sulfur oxidizing protein (soxABCDXYZ)	Sulfur	Sulfur oxidizing protein (soxABCDXYZ)	Marker33_2013_55_13H	Sulfur	0
Marker33_2013_80_13H	KO:K17224	0	Sulfur oxidizing protein (soxABCDXYZ)	Sulfur	Sulfur oxidizing protein (soxABCDXYZ)	Marker33_2013_80_13H	Sulfur	0
Marker33_2013_RNA	KO:K17224	365.713	Sulfur oxidizing protein (soxABCDXYZ)	Sulfur	Sulfur oxidizing protein (soxABCDXYZ)	Marker33_2013_RNA	Sulfur	5904.45
Marker113_2014_80_TP1_13H	KO:K17224	0	Sulfur oxidizing protein (soxABCDXYZ)	Sulfur	Sulfur oxidizing protein (soxABCDXYZ)	Marker113_2014_80_TP1_13H	Sulfur	0
Marker113_2014_RNA	KO:K17224	263.848	Sulfur oxidizing protein (soxABCDXYZ)	Sulfur	Sulfur oxidizing protein (soxABCDXYZ)	Marker113_2014_RNA	Sulfur	779.885
[truncated: 1,934 more rows]

## Sheet: Suppl 9. Taxonomy&Function
Table S9. Taxonomic attribution of functions/gene calls (represented in Figure 5 in the main text) in each sample. Only transcripts from the 13C-enriched fraction of RNA-SIP experiments are shown.
[truncated: 892 more rows]

[truncated: 5 more sheets: Suppl. 10 number of SDE genes, Suppl. 11 input SDE 1, Suppl. 12 input SDE 2, Suppl. 13 input SDE 3, Suppl. 14 bin hydrogenases]
